# Supplementary material for: Genome-Wide Analysis of SPL/miR156 Module and Its Expression Analysis in Vegetative and Reproductive Organs of Oil Palm (Elaeis guineensis)
Source: Int J Mol Sci. 2023 Sep 4;24(17):13658. doi: 10.3390/ijms241713658 (PMC10488160; doi:10.3390/ijms241713658)
Supplement: Supplementary file 1 [file ijms-24-13658-s001.zip]

Archive with 3 entries (3 files):
- Supplementary_Table__3.xls
- Supplementary_Table_1_.xls
- Supplementary_Table_2_.xls
