# Supplementary material for: Genome-Wide Analysis of SPL/miR156 Module and Its Expression Analysis in Vegetative and Reproductive Organs of Oil Palm (Elaeis guineensis)
Source: Int J Mol Sci. 2023 Sep 4;24(17):13658. doi: 10.3390/ijms241713658 (PMC10488160; doi:10.3390/ijms241713658)
Supplement: Supplementary file 1 [file ijms-24-13658-s001.zip › Supplementary_Table__3.xls]

## Sheet: Sheet1
Species	Gene Name	Sequence Type
Elaeis guineensis	EgSPL1	Protein	MERRPPSEPKRSGKEKARKGAAAAAADGGDEEEVAAGEEEDKKRRPPAPAPASSAARRGSGGGGASQPCCQAEKCTADLTEAKRYHRRHKVCEAHSKAPVVIVAGLRQRFCQQCSRFHEISEFDDSKRSCRRRLAGHNERRRKSSAESQGEGSSRCRQADQDGRIQINLPGNPTYKHFQIR
		CDS	ATGGAGCGTCGACCGCCCTCGGAGCCCAAGCGGAGCGGGAAGGAGAAGGCCCGGAAGGGCGCCGCCGCCGCTGCCGCCGACGGCGGCGACGAGGAGGAGGTCGCGGCCGGGGAGGAGGAGGACAAGAAGAGGCGGCCCCCCGCTCCTGCTCCTGCTTCCTCCGCGGCCCGGCGGGGATCGGGCGGCGGGGGGGCGTCCCAGCCGTGCTGCCAGGCGGAGAAGTGCACCGCCGATCTGACGGAGGCCAAGAGGTACCACCGGCGGCACAAGGTGTGCGAGGCCCACTCCAAGGCCCCCGTCGTTATCGTCGCCGGCCTCCGCCAACGCTTCTGCCAGCAATGCAGCAGGTTCCATGAGATATCAGAGTTTGATGACTCTAAGAGGAGTTGCCGTAGACGC…
Elaeis guineensis	EgSPL2	Protein	MEWDSKICSWDFSELAQHGEPNIGSVVGLSGGLGSQTGGVECSVDLKLGGLGEFRPSERWKEQSRVSTLASSSGPSKRARAPSSATQIVSCLVDGCKADLSNCRDYHRRHKVCEVHSKTSTVMVGGQEQRFCQQCSRFHLLAEFDEVKRSCRKRLDGHNRRRRKPQPESINSGSMFSNHHGTGLSTYPQIFPTATSETNWTGIAKSQEDALYAHHPPLHVMDRQHHVGSFSLSFREGRQFPFMQDSDAAFSSRATLKPSVCHPLRTNSLAESCGGKFFSDGLTQVLDSDCALSLLSSPPQTSGINVGQIVSADRIPMGQPLASTVQYSGLGRYSGSQASSSVSPAGFSCSGIDDEHVGNVLVSDAADADLHCHSIFHVGGEGPSTSQALPFSWQ
		CDS	ATGGAGTGGGATTCCAAGATTTGTTCTTGGGATTTTTCAGAACTGGCGCAACATGGTGAACCAAACATAGGCTCAGTGGTTGGGTTGAGTGGTGGCCTAGGAAGCCAGACTGGTGGAGTAGAATGTTCAGTTGATCTGAAACTTGGGGGATTGGGGGAATTCAGGCCATCAGAGAGGTGGAAAGAGCAATCCAGGGTGTCGACACTGGCATCGTCGTCTGGTCCATCTAAAAGGGCTCGAGCTCCAAGCAGTGCTACGCAGATTGTGTCGTGCTTGGTTGATGGATGCAAAGCTGATCTTAGTAATTGCAGGGACTATCATAGGCGCCACAAGGTCTGCGAGGTCCACTCCAAGACTTCGACAGTGATGGTAGGCGGTCAAGAGCAGCGCTTCTGCCAG…
Elaeis guineensis	EgSPL3	Protein	MMNRANSAEAYIPSMMPVVGLEGSSQKLHLWDYDTTTPLHNHPTATAIPPAATTALALDYHQPFFPTSSFVDCPPSLLSVNSFPFYSPHLPHYTAAALVKREDCDSAAAGGGGAGKIGLNLGHRTYFSSGDALAIDRLFARSRGMYSLNHQPPRCQAEGCKADLSGAKHYHRRHKVCEFHSKATVVIAGGLQQRFCQQCSRFHVLTEFDEAKRSCRKRLADHNRRRRKPQLPAANADSSAPENPTTNSMEKSKQTAKAPRDNSTAKSTATISNASTSLEGQQGYSNKATQLRTAPALSLGGVGAVEKRGMGSSSAMCQSQGHFVAMTEEKVSPQQQHFFSSPEATSGTFFHHHNLFCSSSNEASQSTGGASGDTTSHHRQSNLLHLGQTIFEVDFM
		CDS	ATGATGAACCGAGCCAACTCTGCTGAGGCCTATATCCCTTCCATGATGCCCGTTGTTGGGCTGGAAGGCAGTAGCCAAAAGCTGCATCTTTGGGACTACGACACCACCACCCCGCTCCACAACCACCCGACCGCCACCGCCATTCCACCCGCCGCCACCACCGCCCTTGCCCTTGACTACCACCAACCCTTCTTCCCCACCTCCTCCTTCGTCGATTGCCCGCCCTCCCTCCTCTCCGTCAACAGTTTCCCCTTCTACTCCCCGCACCTCCCCCACTACACCGCGGCGGCCCTCGTCAAGAGGGAGGACTGCGACAGCGCCGCGGCCGGCGGCGGCGGCGCGGGTAAAATTGGGCTGAATTTGGGCCACCGGACCTACTTCTCGTCAGGGGATGCGCTC…
Elaeis guineensis	EgSPL4	Protein	MEWNTKTCSFWDWDNLALFSGNSKQEQQTNWKVEVKAAGGIDSGSVYSSVGGGSGGSGGGGACSGSDLGYGSSSKSSISASIDSSSKAGVKVSEFNFEGGNKDSMRVQDGGSSAAVVTAAMSQEALIGLKLGKRTYFEDVCAGSNAKNLPSSSSSVSVVLPTGVVKKPRVTQQTVQSTCCQVEGCNVDLSGAKDYHRKHRVCENHSKSPRVIVAGQERRFCQQCSRFHDLSEFDQKKRSCRRRLSDHNARRRKPQPDTISFNSTRLSSPFYDDRQNFLWNPSPFGQMRSTGTSTWEGSCDFKVLQMKGSLMKSTKAGIVDGQLHLPNSQRSNTFSTLSHEVDRLLPLKGTPAEVLNHGLEASLTASNLDGALDLRRALSLLSTNSWGSADPGTTSSVVQ…
		CDS	ATGGAGTGGAATACCAAGACTTGCTCCTTTTGGGATTGGGATAATCTGGCGCTGTTCAGTGGGAATTCCAAGCAGGAGCAGCAGACCAACTGGAAGGTTGAAGTCAAAGCCGCTGGAGGGATCGACAGCGGCTCGGTGTATTCATCCGTCGGCGGTGGCAGCGGTGGAAGTGGTGGAGGTGGAGCATGCTCTGGCTCTGATTTGGGGTATGGCTCCTCGTCTAAGAGCTCCATCTCGGCCTCCATTGATTCTTCATCGAAGGCGGGGGTGAAAGTATCGGAGTTCAACTTTGAGGGAGGGAACAAGGATTCGATGAGAGTGCAGGATGGTGGATCATCTGCGGCAGTGGTGACGGCGGCCATGTCTCAGGAGGCTTTGATTGGTCTGAAGCTTGGCAAG…
Elaeis guineensis	EgSPL5	Protein	MERGSSFLAVSGTNGSDDSVHGLQFGKKVYFEDGVGGGSSSKASPTTAASLASPPPPPKKGKGVVQGRQQPPRCQVEGCKVDLTGAKAYYSRHKVCGMHSKFPKVIVAGLEQRFCQQCSRFHQLPEFDQGKRSCRRRLAGHNERRRKPPPGSLSSRIGRLSSSFHEDNRSFRGFLMDFTHPRLPETAREVWPTVQAVDRVSSHQWQGSLGAPQPSEIAPHGARQYMHDSIGGALLSTPEIPASGCLSGSSDSSCALSLLSTLPWGSTATRNDQAPTITASSSFSGAPMDQPVLSNNYVASSWGFKSHEGGSSSLGVQHELGLGQVTQLDSSQFSGELELALQGSRQCMDFDPSRAYGHSDDVIHWSL
		CDS	ATGGAGAGGGGCTCAAGTTTTCTTGCTGTCTCTGGGACCAATGGCTCTGATGACTCCGTCCATGGGCTGCAGTTCGGGAAGAAGGTCTACTTTGAGGATGGGGTTGGTGGTGGGAGCTCCTCCAAGGCCTCACCAACCACTGCGGCATCCTTGGCATCGCCGCCGCCGCCGCCGAAGAAAGGGAAGGGGGTCGTGCAAGGGAGGCAGCAGCCACCCAGGTGCCAGGTGGAGGGGTGCAAGGTGGATCTCACTGGTGCCAAGGCCTACTACAGTAGGCATAAGGTGTGCGGGATGCACTCCAAGTTCCCTAAGGTCATTGTCGCAGGCTTGGAGCAGAGGTTCTGTCAGCAGTGCAGCAGGTTTCACCAATTACCTGAGTTTGACCAAGGGAAACGCAGC…
Elaeis guineensis	EgSPL6	Protein	MENSDGVAGEGAEPGPAVTTTVTAALEWGGLLDFTIYDDGPLFLPWDGLEDRPQDDAAAAAPPPLPPPRAAGSVDRVRKRDVRLVCSNYLEGRIPCSCPEAEEAAGDEGEGAEVAVPGVESSKGKKRARTGGPSIGPLRCQVPGCEADIGELKGYHQRHRVCLRCAYAPSVVLDGEPKRYCQQCGKFHILTDFDEGKRSCRRKLERHNKRRRRRPTDLINIVEEDKEHQGDISVDDNCAGKPRKETIDGFACGTVETAVSNKLRERETLLESEDGHGSPFHSLSSFNNVHSNSIMSFTTSDEAQIDEKIDNSQSGLSTFCDNKSGYSSVCPTGRISFKLYDWNPADFPRRLRHQIFQWLASMPVELEGYIRPGCTMLTVFIAMPHFMWEKLSQDAAGYV…
		CDS	ATGGAGAATTCGGACGGCGTGGCCGGCGAAGGGGCGGAGCCGGGTCCGGCGGTGACGACGACGGTGACAGCCGCCTTGGAATGGGGAGGCCTGCTGGATTTCACCATCTACGACGACGGCCCGCTCTTCCTCCCCTGGGACGGCCTAGAGGACCGCCCCCAAGACGACGCGGCGGCGGCGGCGCCGCCACCGCTTCCTCCGCCTCGTGCGGCCGGCAGCGTGGATCGCGTCCGGAAGCGGGACGTCAGGTTGGTATGCTCGAATTACTTGGAGGGTCGGATCCCTTGCTCGTGCCCAGAGGCGGAGGAGGCGGCGGGGGATGAAGGGGAAGGGGCGGAGGTGGCGGTGCCGGGAGTGGAGAGTAGTAAGGGAAAGAAGCGGGCGAGGACGGGGGGGCCG…
Elaeis guineensis	EgSPL7	Protein	MDWDSKISSWGLPELEQHAEPNIGSVVGSSGVQGRQECSVDLKLGGLGEFRPPDRWKEQPRISNPVSSAGPSKRARAPSSAAPNVSCLVDGCKSDLSNCRDYHRRHKVCEVHSKTPIVMVGGQEQRFCQQCSRFHLLVEFDEVKRSCRKRLDGHNRRRRKPQQESINSGSTFPNHHVTGFLTYPQIFATATPETNWAGIVKSKEDALYAHYPPLHFMDRQQQFSSFPRSFKEGKQFPFLQDSDTAFRSGATLEPTICQPLKTNSLAESSSSSSSKFFSDGLTQVLDSDCALSLLSSPTQTSGINVGQMVPADRIPMGQPLVSTIQYSDLGRYSGSQASNSVSPTGFSCSGIEDEHVGTVLVSNANDADLHCQSIFHVGGQGPSTSQPLPFSWQ
		CDS	ATGGATTGGGATTCCAAAATTTCTTCATGGGGTTTGCCTGAATTGGAGCAACATGCCGAACCCAATATAGGCTCAGTTGTTGGGTCGAGTGGTGTCCAAGGAAGGCAGGAATGTTCAGTGGATCTGAAACTTGGGGGACTTGGGGAATTCCGGCCGCCAGATAGGTGGAAAGAGCAACCTAGGATCTCGAATCCGGTGTCATCGGCCGGACCATCTAAGAGAGCTCGAGCTCCAAGCAGTGCTGCGCCGAATGTGTCGTGCTTGGTCGATGGATGCAAATCCGATCTTAGCAACTGCAGGGATTATCACAGGCGCCACAAGGTCTGCGAAGTCCACTCGAAGACTCCGATAGTGATGGTCGGCGGTCAGGAGCAAAGGTTCTGCCAGCAGTGCAGCAGA…
Elaeis guineensis	EgSPL8	Protein	MENGGVATKSGGQGAPSSWDIWELGNWSSAGIASASSSSTSSSSSSYYAHATAAASSSYCPPFSDPATMVPTAPGDHRQAQGPQYGLHNHHLTCLKLGKRQYYGEEGVAGGGNKRERLSSNPPAAAAAVPRCQVEGCNKALVDAKDYHKRHKVCEMHSKAPKVVVLGTEQRFCQQCSRFHVISEFDDSKRSCRRRLAGHNERRRKSTSDSIRNSSLVENTMMSSRFPYIPTSSGRALSLLSSKASPWVSASDLSSRSSAALRELIAENRAAVLARQLFSDRGGWHNVVSANQATLSYVPHQHQVPSQAQAQLTDGWNQFQEAGSHVTLDLMQVPSSSFEILSGRSKSKEDEECCEIWKSLEGTHVV
		CDS	ATGGAAAACGGCGGAGTAGCGACGAAAAGTGGCGGGCAGGGGGCACCGTCGTCCTGGGATATCTGGGAGCTAGGGAACTGGAGTTCCGCCGGCATCGCCAGCGCCTCCTCCTCCTCCACCTCCTCCTCTTCCTCCTCCTACTACGCCCACGCTACCGCCGCTGCCTCCTCCTCCTACTGCCCCCCCTTCTCCGACCCTGCCACCATGGTCCCCACCGCCCCGGGGGACCACCGCCAGGCCCAGGGCCCTCAGTACGGCCTCCACAACCACCATCTGACGTGTCTCAAGCTCGGCAAGAGGCAGTACTACGGGGAGGAAGGGGTCGCCGGTGGAGGGAACAAGAGGGAGCGGCTGTCGTCTAATCCGCCGGCGGCGGCGGCTGCGGTGCCGAGATGCCAG…
Elaeis guineensis	EgSPL9	Protein	MMLEYEWGNPAAAMLLFGDQETGQDTGQDRPVFDHYGCHGGLGGVDFFPNPQPLTAAALFSPSSSSPSSCHQRYGLAMPPAPARIGLNLGVRTYFSSASPEEEMAVGRVCRRRTRTARCQAEGCGADLTHAKHYHRRHKVCEFHSKASIVITAGLSQRFCQQCSRFHVLAEFDQGKRSCRKRLADHNRRRRKSQDLTAATISITQANNSTTNTSSGVTKNSVANPERILFNTRSSPNNNKSSSSSSNNNCSNLSATTAAMAFAACKPETEYSSVTHASSPKAAPPSLPLPPPATLPRMALGLGCGTGGIMTVPAAATGLSGSSSTGTSPPSVAFLAHLGEFRGHENRFPSWDEAEDGSSIRGLYQSK
		CDS	ATGATGTTGGAGTATGAATGGGGGAATCCGGCGGCGGCGATGCTGCTGTTCGGGGACCAGGAGACCGGCCAGGACACAGGACAGGACCGGCCGGTGTTCGACCACTACGGCTGCCACGGTGGCCTCGGCGGCGTCGACTTCTTCCCAAACCCCCAGCCGCTGACAGCCGCAGCGCTCTTCTCGCCTTCGTCATCATCGCCGTCCTCATGCCACCAGAGATATGGACTGGCGATGCCACCGGCGCCGGCGAGGATCGGGCTGAACCTTGGCGTGCGGACCTACTTCTCCTCCGCCTCGCCGGAGGAGGAGATGGCGGTCGGCAGGGTGTGCCGGCGGCGGACCCGCACCGCCCGGTGCCAGGCGGAGGGCTGCGGAGCGGACCTCACTCATGCCAAGCAC…
Elaeis guineensis	EgSPL10	Protein	MEWDLKMPPWDLAELERGTEPSIGSVVGSSSGPGQQPSRLDCSIDLKLGGLGDFGSSNKWTDQPRVSTMMVSTSGPSKRPRAPSNGSQNAACSVDGCKADLSKCREYHRRHKVCEVHSKTPVVMVGGQEQRFCQQCSRFHLLVEFDEVKRSCRKRLDGHNRRRRKPQPDPANSATLFTNYQGTRFSYPPSFPTATPEPNWTGIIKTEESSLYAHRPPLHLIDRQHHFSDSHSYNKERRQFPFLQDSETTLSSRTALETASVCQPLLKAIPPSESSSSKMFPDGLTQVLDSDCALSLLSSPSQNSSINLCPIVPSADRIPMGQPLVPSLQYGLARYTHSQASNSVSPTGFTCSGVEDEHVGTVLVPGANDAELHCQSIFHVGGEGSSDGASQTLPFSWQ
		CDS	ATGGAGTGGGATTTAAAGATGCCTCCTTGGGATTTGGCAGAATTGGAGCGTGGCACCGAGCCCAGTATTGGTTCAGTGGTTGGTTCCAGCAGCGGCCCTGGGCAGCAGCCTAGCAGGCTCGATTGTTCTATTGATTTGAAGCTTGGGGGTTTGGGAGATTTCGGATCGTCCAATAAGTGGACAGACCAGCCCAGAGTGTCGACGATGATGGTGTCTACCTCCGGTCCATCGAAGAGGCCTCGAGCCCCAAGCAATGGCAGCCAGAATGCTGCATGCTCGGTTGATGGTTGCAAAGCAGACCTGAGTAAGTGTAGAGAGTATCACCGGCGGCATAAGGTTTGCGAGGTCCACTCCAAGACCCCAGTAGTGATGGTAGGTGGGCAAGAGCAGCGTTTCTGC…
Elaeis guineensis	EgSPL11	Protein	MEGQVGAQVGTPLFFHQQLPVQFHEATSSGKKRDFPWQGHHQQQRLMGASLPNNNPSGNWNPKMWAWDSFNFVAKPSVDASDVLRAVGTDVEQRKKGEESSKGLILGKGLGEDEENLTLKLGGGNYSAAEEPVARPNKRVQSGSPGSRGSYPMCQVDDCRADLSNAKDYHRRHKVCEVHSKSAKALVGKQMQRFCQQCSRFHPLSEFDEGKRSCRRRLAGHNRRRRKTQPEDVPSQLLLSRNQENAANGNLDIVNLLALLARFQVPCNNAGKLASQPPLPDRDRLIQVLSKISNLNTANSSSRLPVSGGFDLNVSQATQQGSFEQSPKGSENPAAPSTRNLLAVVSAALTASAPEAIASLSQGSSDSSGNDKAKLQCAEPATDVNSRSKPIQTFPSAGV…
		CDS	ATGGAGTGGGATTTGAAGATGCCTCCTTGGGATTTGGCAGAATTAGAGCGTGGCACCGAACCCAGCATTGGTTCAGCGGTGGGGTCTAGCGGCGACCCTGGATGGCAGGCCAGCGGGCTGGATTGCTCAATTGATTTGAAGCTTGGGGGCTTGGGGGATTTCGGACAGTCAAATAAGTGGAAAGACCAGCCCAGGATGTCGACGACGGTGGTCTCCCCCTCCGGTCCATCGAAGAGGCCTCGAGCATCGAGCAATGGCAGCCAGAGCGCTGCATGCTCCGTTGATGGTTGCAAAGCAGACTTAAGCAAGTGTAGAGAGTATCACCGGCGACATAAGGTCTGTGAGGTCCACTCCAAGACCCCAGTGGTGATGGTAGGTGGGCAAGAGCAGCGTTTCTGC…
Elaeis guineensis	EgSPL12	Protein	MEWDLKMPPWDLAELERGTEPSIGSAVGSSGDPGWQASGLDCSIDLKLGGLGDFGQSNKWKDQPRMSTTVVSPSGPSKRPRASSNGSQSAACSVDGCKADLSKCREYHRRHKVCEVHSKTPVVMVGGQEQRFCQQCSRFHLLVEFDEVKRSCRKRLDGHNRRRRKPKPDAANSGSLFTNHQGTRFSYPHIFPTVAPEPNWMGIIKTEESSLYPHRPLHLINRQHHFSGSSHSYNRERRRFPFLQDGETVLSSRTTLETASACQPLLKTIPSESSSRKIFSNNLTQVLDSDCALSLLSSPTQNSGINLSQVVPSPDRIPMGQPLVSNLHYDGLARDTRSQLSNSISPAGFSCPGMEDGHVGTVLVSDANDAKLHCQSIFHVDGEGSNGTSQTLPFSWH
		CDS	ATGAAGTCGGGATCGAGCTCTCCGGTGGTCTCCCGGGCGGGCGGTCCGGGCGACTCCCTCCACGGGCTCAAGTTTGGCAAAAAGATCTACTTTGAGGACGGGGCCGCCGCCGCCGCCGCCGCCGGCGGGGGCGGCGGTGGTGGGGGGAGCTCCTCCTCCTCATCATCATCCAAGGCCCCAGAACCGGCGGCGCCACCACCGCCGCCGGCGAAGAAGGGGAAGGGGGCGGTGCAGGGGGGGCAGGGGCCGCCCAGGTGCCAGGTGGAGGGGTGCAAGGCGGATCTGACGGGGGCCAAGGCCTACTACTGCCGGCACAAGGTGTGCGGGATGCACTCCAAGGCTCCCAAGGTCATCGTGGGAGGGCTCGAGCAGAGGTTCTGCCAGCAGTGCAGCAGGTTC…
Elaeis guineensis	EgSPL13	Protein	MKSGSSSPVVSRAGGPGDSLHGLKFGKKIYFEDGAAAAAAAGGGGGGGGSSSSSSSSKAPEPAAPPPPPAKKGKGAVQGGQGPPRCQVEGCKADLTGAKAYYCRHKVCGMHSKAPKVIVGGLEQRFCQQCSRFHQLPEFDQGKRSCRRRLAGHNERRRKPPPGPLSSRYGRLATSFHEDPSRFRSFLMDFSYPRLPNNARDVWPTVRAGDRGPGNQWQGGLDPPTSAVMVQGPHQYLQGSAAGGLFSTAEVPPGECLSGVSDSSCALSLLSTPPWGSNTTRNRAPIIPASSSFDGVPTAQSVPNDYMSSPWGLRGHGARSSSHEIQHGIGLGPVTEAGSGQFSGELELALQGNGQCLDHGSDRTYDGSGHVMHWSL
		CDS	ATGATCAACAGAGCCAACTCCACTGAGGGCTATGTCCCTTCTATGGTGTCCTTTGTTGGGCTGGAAGGTAGCAACCAAAGGCAGCAACCTTGGGACTGGGACACCACCACCACCCTCCACCACCACCCCATCGCCACCGCCATTCCTGCCGCCGCCTCCAACGCCTCCCTCGCCCTCCAGAACCACCATCCCTTCTTCCACACCTCCTCCCAGCTGGATTGCCTGCCCTCCCTCTTCCCCGGCAACAGTCTCCCCTTCTACTCCCCGCCCGTCGTCGACTACCCTGCGGCGGCCGCGGAGGCCCTCGTCAAGCGGGAGGACTGCGGCGGCGCCACCGCGGCCGTCGCTGGTGCTGGTAGAATTGGGCTGAATTTGGGCCACCGGACCTACTTCTCGTCT…
Elaeis guineensis	EgSPL14	Protein	MINRANSTEGYVPSMVSFVGLEGSNQRQQPWDWDTTTTLHHHPIATAIPAAASNASLALQNHHPFFHTSSQLDCLPSLFPGNSLPFYSPPVVDYPAAAAEALVKREDCGGATAAVAGAGRIGLNLGHRTYFSSGDALAIDRLFARSRGLYSLSHQPPRCQAEGCKADLSGAKHYHRRHKVCEFHAKAAVVITGGLHQRFCQQCSRFHVLAEFDATKRSCRKRLADHNRRRRKPQLPAGNADSSAPRNPTTNSGEKSKQISKPPRDDSTGKSTAAICKTSASLEGQLEYSNKANPLRHGPDLSLGGVGPVKKGVMGSSNAMRQNQGQSVAMAEEIKVPQQQQQLLSFSSPSASSGTFFHHYNLISSTSNEASPSPGGDSDHTTRHHHQNNLLHLGQAMFE…
		CDS	ATGGAGTGGAATACTAAGACTTCCTCACTGTGGGAGTGGGATAATCTTGCTGTGTTTAGTGGGAATTCCAAGCAGGAGCCGCAGACTGGCTGGAAGATTGAAGTCAAAGGTGCTGGAGGTATTGAAAATGGGTCGCTTTTTTCATCTGGCGGCGGCGGTAGCAGTGGAGGGGGTGCCTGCTCTGGCTCTGATTTGGGAAATGGTTCGTCGTCTAAGAGCTCCATCTCAGCCTCTATTGATTCTTCATCCAAGGCAGGGGTAAAAATATCAGAGTTTAACTTTGAGGCGGTGAACAAAGATTCCATGAGAGTGCAGGATGGTGGATTATCTGCGGCGGCAGCCGGGTCTCAGGAGGCATTGATTGGTCTGAAGCTTGGAAAGAGGACTTACTTTGAAGAT…
Elaeis guineensis	EgSPL15	Protein	MEWNTKTSSLWEWDNLAVFSGNSKQEPQTGWKIEVKGAGGIENGSLFSSGGGGSSGGGACSGSDLGNGSSSKSSISASIDSSSKAGVKISEFNFEAVNKDSMRVQDGGLSAAAAGSQEALIGLKLGKRTYFEDVCAGSNFKNPPSSSSSVSVAPPASLVKKPRVTQQAVQSTCCQVEGCNSDLSGAKDYHRKHRVCENHSKSPRVIVAGQERRFCQQCSRFHDLSEFDQKKRSCRRRLSDHNARRRKPQPDTISFNSTRLSSPFYDDRQNFLWNQAPFGQMRPVTSMWESSCDFKVTQMKGSWMKSAKVESIDGQLHPPNSQRSNAFSTLCHEVDRLLPMKGITAEVINQGPEASLTASNLDGAPDLRRALSLLSANAWGSADSGTTSSLIQLVHANHT…
		CDS	ATGGAGTGGAATACTAAGACTTCCTCACTGTGGGAGTGGGATAATCTTGCTGTGTTTAGTGGGAATTCCAAGCAGGAGCCGCAGACTGGCTGGAAGATTGAAGTCAAAGGTGCTGGAGGTATTGAAAATGGGTCGCTTTTTTCATCTGGCGGCGGCGGTAGCAGTGGAGGGGGTGCCTGCTCTGGCTCTGATTTGGGAAATGGTTCGTCGTCTAAGAGCTCCATCTCAGCCTCTATTGATTCTTCATCCAAGGCAGGGGTAAAAATATCAGAGTTTAACTTTGAGGCGGTGAACAAAGATTCCATGAGAGTGCAGGATGGTGGATTATCTGCGGCGGCAGCCGGGTCTCAGGAGGCATTGATTGGTCTGAAGCTTGGAAAGAGGACTTACTTTGAAGAT…
Elaeis guineensis	EgSPL16	Protein	MERGCSSSLAVSGACGSNDSHHGLKFGKKIYFEDGVGGGSSTKASSTTASASASPTPPKRGKGVVQGGQQPPRCQVEGCKVDLTGAKAYYCRHKVCGMHSKSPKVIVAGLEQRFCQQCSRFHQLPEFDQGKRSCRRRLAGHNERRRKPPPGSLSSRIGRMSSSFHEDNSRFRGFLMDFTHPRLPGTTQEVWPTVRAGDRMPSHQWQSSLGAPPPGEVAPHGACRYMQVSTAGTLFSPPEIPPSECLSGASDSKCALSLLSTQPWGSTATRNDRASTIPASSSFSGAPMAHPVISNHYVASSWGFKGHEGGSSSLGVHHELGLGQVSQPDDSQFSGELELALQGSRQCMDLDPSRAYGHSDDVIHWSL
		CDS	ATGGAGAGGGGCTGCTCGAGTTCTCTTGCCGTCTCTGGGGCCTGTGGCTCTAATGACTCTCACCATGGGCTGAAGTTTGGGAAGAAGATCTACTTTGAGGATGGGGTTGGTGGTGGAAGCTCCACCAAGGCCTCATCAACCACTGCGTCGGCCTCGGCGTCGCCGACGCCGCCGAAGAGAGGGAAGGGGGTGGTGCAAGGAGGGCAGCAGCCACCCAGGTGCCAGGTGGAGGGGTGCAAGGTGGATCTCACTGGTGCCAAGGCTTACTACTGTAGGCATAAGGTGTGTGGCATGCACTCCAAGTCTCCCAAGGTCATTGTGGCTGGCTTGGAGCAGAGGTTCTGTCAGCAGTGCAGCAGGTTCCACCAACTACCTGAATTTGACCAAGGGAAACGGAGC…
Elaeis guineensis	EgSPL17	Protein	MEGQVGAQVAHPVFFHQPLPDQFHEAAALGKKRDFPWQGPAFHHGQQQQRLMGASLLPNNNHPGGGWNPKMWDWDSLNFAAKPSADGSDVVYLGTQPAAVTAEVEQRKKGEESSKGPTLGKGLEEDGENLTLKLGGANYTASEEPVARPNKRVRSGSPGSGGSYPMCQVDDCRADLSNAKDYHRRHKVCEVHSKTTKALVGKQMQRFCQQCSRFHPLSEFDEGKRSCRRRLAGHNRRRRKTQPEDVSSRLLLPGNQENATNGNSDIANLLAILARLQGNNAGKPASLPPLPDRDRLIQFLSKINNLNTANTSSRLPISGGIDLNVSQASQQGSLEQTPKGNGNPNVPSTMNLLAVLSAALAASASEAIASLSQGSSDNSGSDKTKIQCAEPATDVNSHS…
		CDS	ATGGAGGGACAGGTGGGCGCCCAGGTCGCCCATCCCGTTTTCTTCCACCAGCCGCTTCCTGATCAGTTCCACGAAGCGGCGGCGCTTGGCAAGAAGCGGGATTTCCCCTGGCAAGGCCCCGCCTTCCACCACGGCCAGCAACAGCAGCGACTGATGGGCGCTTCTCTTCTTCCCAACAACAACCACCCCGGTGGCGGTTGGAACCCCAAGATGTGGGATTGGGACAGCTTGAATTTTGCGGCGAAACCCTCGGCCGATGGCTCCGATGTTGTCTATTTGGGGACCCAGCCTGCGGCTGTCACCGCTGAGGTGGAGCAGAGGAAGAAAGGGGAGGAGAGTTCCAAAGGTCCGACCTTGGGCAAGGGTTTGGAAGAGGATGGGGAGAACCTCACTTTAAAG…
Elaeis guineensis	EgSPL18	Protein	MENGGGAVKSGGQGAPSSWDIWDLGNWSSAAIAAAPSYYNPHAIASSTASSFSSSSCCPPFTDHAAMVPTATGDHLAQGQRYGHHHHHLTCLKLGKRQYYGEEGIAGGGIKREKLSSNPAAAAAAVPRCQVEGCNKALVDAKDYHKRHKVCEMHSKAPKVVVLGAEQRFCQQCSRFHVISEFDDAKRSCRRRLAGHNERRRKSTNDSIRNPSLENTMMSSRFPYVPTSPGRAHSLLSSKASPWVSSTDLSSRSSAALRELIAENRAAVFARQLFSDRGGWHNVCSGNQATLPYVPHQHPEPLQAQAQLMDGWNQFQEAGNHHVTLDLMQMPSSSFGILSGRRKSKEDEEECCEIWKSLEGAHVV
		CDS	ATGGAAAACGGAGGAGGGGCCGTGAAAAGTGGCGGGCAGGGGGCACCGTCGTCCTGGGACATCTGGGATCTGGGTAACTGGAGTTCCGCAGCCATCGCCGCCGCCCCTTCGTACTACAACCCACACGCCATCGCCTCGTCCACCGCCTCCTCCTTCTCCTCCTCCTCCTGCTGCCCCCCATTCACCGACCACGCCGCCATGGTCCCCACAGCCACCGGGGACCACCTCGCCCAGGGCCAGCGGTACGGCCACCACCACCACCATCTCACGTGTTTGAAGCTCGGAAAGAGGCAGTACTACGGAGAGGAGGGGATCGCCGGTGGCGGGATCAAGAGGGAGAAGCTGTCGTCGAATCCGGCAGCGGCGGCGGCGGCGGTGCCGAGATGCCAGGTGGAAGGC…
Elaeis guineensis	EgSPL19	Protein	MMLEYEWGNPAAAAAAAMLLFGDQETGQDTGQDREVLFDNYGSHGGLGGVDFFPNPQPLTAAALFSPSSSSSSSCHQRYGLALPPAPARIGLNLGVRTYFSSTSPEDQMVVGRVCRRRTRTARCQAEGCGADLTHAKHYHRRHKVCEFHSKASIVITAGLSQRFCQQCSRFHVLAEFDQGKRSCRKRLADHNRRRRKSQDLTTATNITATQTNNGATNNNSGVTNNSVANPERILFTTSSSTTTNNNNNINNCSPTGPLGFTTCKPETESSVTPVSSPPPPLPLPLPAPATAPRMALGLGCGGGGLVTVPAAATGLSASSSAGTSPPSVSFLSHLVEFGGHENRYPSWDEAGDGRSIRGLYQSA
		CDS	ATGATGCTGGAGTATGAATGGGGGAATCCTGCGGCGGCGGCGGCGGCGGCGATGCTGTTGTTCGGGGACCAGGAGACCGGGCAGGACACGGGGCAGGACCGAGAGGTACTGTTCGACAACTACGGCAGCCACGGTGGCCTCGGCGGCGTCGACTTCTTCCCAAACCCGCAGCCTCTGACGGCGGCGGCGCTCTTCTCGCCATCCTCATCGTCGTCCTCCTCCTGCCACCAGAGGTATGGACTGGCGCTGCCGCCGGCGCCGGCGAGGATCGGGCTGAACCTGGGCGTGCGGACCTACTTCTCCTCCACCTCGCCGGAGGATCAAATGGTCGTCGGCCGGGTGTGCCGGAGAAGGACTCGCACCGCCCGGTGCCAGGCGGAGGGGTGCGGCGCCGACCTC…
Elaeis guineensis	EgSPL20	Protein	METDLNPVTAVPSPAPSLTPSSPRVRVSEMEIPPMADGSAAAAEAEAAVWDWENLLDCTIDEEDPWNLFWGSTEHGQTSTPPPLPPLMAGEPSNLPPVPAGTAAADGNNRVRKRDLRLVCPNYLAGRVPCACPEMDEMELEEEDVGEVVAGGRKRARTGGVAAAATCQVPACGADIRELKGYHRRHRVCLRCANASSVVLDGEPKRYCQQCGKFHLLSDFDEGKRSCRRKLERHNRRRRRKPSDSRNAVEKELETQGDPQTDVICNGKPGKDMSNIACDTVETVVCDRSLDAETLLGSEDGSGSPICSIPSFQNDQNASLASFAASAEAHADERRDNSKSALSSTLCDNKSTYSSVCPTGRISFKLYDWNPAEFPRRLRHQIFHWLASMPVELEGYIRP…
		CDS	ATGGAGACCGATCTAAATCCAGTGACGGCGGTGCCCTCCCCAGCGCCGTCCTTGACCCCTTCTTCGCCGAGGGTTAGGGTTTCGGAAATGGAGATCCCTCCGATGGCTGACGGCTCGGCGGCTGCGGCGGAGGCGGAGGCGGCGGTCTGGGACTGGGAAAATCTTCTCGACTGCACGATTGACGAGGAGGATCCCTGGAACCTCTTCTGGGGGAGCACCGAGCATGGTCAGACCTCGACCCCTCCTCCTCTCCCTCCGCTGATGGCGGGGGAGCCATCAAACCTCCCGCCGGTCCCGGCGGGGACGGCGGCGGCGGATGGAAATAACCGCGTGCGGAAGAGGGATCTGAGGCTCGTGTGCCCGAACTATCTGGCGGGGAGGGTGCCATGCGCGTGCCCG…
Elaeis guineensis	EgSPL21	Protein	MEARIGGESHLLYGSGMSTLNGSGKKNFEWDLNDWKWDSELFIANPLSAVPSDCRNKQLFPDAANGVLSNSSSSCSGETDFGKGNGEAEKRRRIVVVEEDGPYDGSGSLALKLGGHAYPITEPDRVNCEGKNGKKSKLQGGNSNHPTCQVEGCGADLSNSKDYHRRHKVCEMHAKAGTAMVGNAIQRFCQQCSRFHLLQEFDEGKRSCRRRLAGHNRRRRKTHPDVTSNGTSIIDDRSSSYILMSLLRILSNLHSYSSEQSKDQDLLSHLLRNLANLAGSFDARNLSGLLQASQDMQKVGATAGTSSEAANAPVSNGAPAQESTRPLCLASKQTCISSTQGSPLKLTNHMGPVAASMTEMPSKMMASPESAIKRVRLKDFDLNSTYEECGDGCDKSIIP…
		CDS	ATGGAGGCTAGAATTGGGGGCGAAAGCCATCTCCTTTATGGCTCTGGAATGTCGACCTTGAATGGGAGTGGGAAGAAGAACTTTGAATGGGACTTGAATGACTGGAAATGGGATAGTGAGCTGTTTATAGCCAACCCTTTGAGCGCTGTACCATCGGACTGCAGGAACAAGCAGTTGTTCCCTGATGCAGCAAATGGAGTGCTGTCAAACAGCTCGTCATCTTGCTCTGGTGAGACTGATTTTGGGAAAGGGAATGGTGAAGCGGAGAAGCGTAGGAGGATTGTGGTGGTGGAAGAGGATGGACCATATGATGGATCTGGATCTCTTGCTTTGAAGCTCGGGGGGCATGCTTATCCTATCACAGAGCCTGACAGGGTGAATTGTGAAGGAAAGAATGGA…
Elaeis guineensis	EgSPL22	Protein	MAQMAGVGFMLVKESAAERPMKRKSEGERSERNLPILSFSLSFKGTHRLSAPQEKSHLPLGPSSVSKSPWTGLCRGREMESGSRSPAVSGAGGPGDSLNGLKFGKKIYFEDGGGGGNSSSSSSSSSSKVPALAAPPPPPARRGKGVVHGGQGPPRCQVEGCKLDLTGAKAYYCRHKVCGMHSKAPKVIVGGLEQRFCQQCSRFHQLSEFDQGKRSCRRRLAGHNERRRKPPPGPLSSRYEHEFIQLYPTAEDPSRLRSFLLDFSYPRLPSTGRDVWPTVRASDRVTGNQWHGGLDPPTSAVMVQGPQHYLQNSAGGTLFSTPEVPSGECLSGVSDSSCALSLLSTQPWESNTTRNRAPTIPASSSFDGIPTARSVAANDYISPWALRGHGGRSSSHEIQ…
		CDS	ATGGCCCAGATGGCAGGTGTCGGCTTTATGCTAGTAAAAGAGAGTGCAGCAGAGAGACCAATGAAGCGAAAGAGCGAAGGAGAGAGAAGCGAAAGAAACCTACCCATCCTTTCTTTTTCACTCAGTTTTAAAGGAACCCACCGCCTTTCTGCGCCCCAAGAAAAATCCCACCTCCCTCTTGGCCCCTCATCTGTCTCAAAGAGTCCATGGACGGGGTTGTGCAGGGGTAGAGAAATGGAGTCGGGATCGAGATCGCCGGCGGTCTCCGGGGCCGGCGGCCCTGGTGACTCCCTCAACGGGCTCAAGTTCGGGAAAAAGATCTACTTTGAGGACGGCGGCGGAGGCGGGAACTCTTCCTCCTCGTCCTCCTCCTCCTCCTCCAAGGTCCCGGCCCTGGCG…
Elaeis guineensis	EgSPL23	Protein	MEPKVGGKRQQFYGAGTSSGLGKKGLEWDLNGWKWDGNHCVATPLNYVSEDRWNKQLMSAPAARGLSNGSSFCPEETDLGITGKGKAELEKRRRVTVAADDEPSDGSLTLKLGGHASELVEADVANWEGKNGNRSKLAGGNSSRSSCQVEGCGADLSNAKDYHRRHKVCEMHSKTSMAIVGNVMQRFCQQCSRFHLLQEFDEGKRSCRRRLAGHNLRRRKTNPDANTAVGSLNDNHASSFLLISLLRVLANLQSDSSGQSKDQDLLTHLLRNLANLAGSSDARNLPGLPQASQDLHKFGISAGTSSEAGNVLHGNGLVVQESSRPLSLPSKVACTTGFPVPSMRPLDHSASAVASVEIHLEKNIAEASLGETALTIPAPCSATLVPVEDVLSVKAQDLC…
		CDS	ATGGAGCCTAAAGTTGGAGGCAAAAGACAACAATTTTATGGTGCTGGAACATCCAGTGGACTTGGGAAGAAAGGCCTGGAATGGGATTTGAACGGCTGGAAATGGGATGGTAATCACTGTGTGGCTACTCCTTTGAATTATGTTTCAGAAGACCGCTGGAACAAGCAACTGATGTCTGCTCCAGCTGCCAGAGGGCTTTCCAACGGCTCATCCTTTTGCCCTGAAGAGACTGATTTGGGAATCACTGGGAAAGGGAAAGCAGAACTTGAGAAGCGGAGGAGGGTTACGGTGGCAGCTGATGATGAGCCTTCTGATGGATCTCTTACTCTAAAGCTTGGAGGACATGCCTCTGAATTGGTTGAGGCAGACGTTGCAAACTGGGAAGGGAAGAATGGAAAC…
Elaeis guineensis	EgSPL24	Protein	MERRPPAEPKRSGKEKPRKDAAAMDDDGDDDEEEVVAGEEEDRKRRPPPPSSAARRGSGGGGTSQPCCQAEKCTADLTEAKRYHRRHKVCEAHSKASIVIVAGLRQRFCQQCSRFHELSEFDDSKRSCRRRLAGHNERRRKSSSESQGEGSSQCRQADPEERIQSLPGNPTCKHFQIR
		CDS	ATGGAGCGACGGCCCCCGGCGGAGCCCAAGCGGAGCGGGAAGGAGAAGCCCCGGAAGGACGCGGCGGCCATGGACGACGACGGCGACGACGACGAGGAGGAGGTCGTGGCCGGGGAGGAGGAGGACAGGAAGAGGCGGCCCCCTCCTCCTTCCTCCGCGGCCCGGCGAGGATCGGGTGGCGGGGGAACTTCGCAGCCGTGCTGCCAGGCGGAGAAGTGCACTGCCGATCTGACCGAGGCAAAGCGGTACCACCGGCGTCACAAGGTGTGTGAGGCCCACTCCAAAGCCTCCATCGTCATCGTCGCCGGCCTCCGCCAAAGGTTCTGCCAGCAATGCAGCAGGTTCCATGAGCTATCAGAGTTTGATGACTCTAAGAGGAGCTGCCGTAGACGTCTGGCC…
Arabidopsis	AtSPL1	Protein	MEARIDEGGEAQQFYGSVGKRSVEWDLNDWKWDGDLFLATQTTRGRQFFPLGNSSNSSSSCSDEGNDKKRRAVAIQGDTNGALTLNLNGESDGLFPAKKTKSGAVCQVENCEADLSKVKDYHRRHKVCEMHSKATSATVGGILQRFCQQCSRFHLLQEFDEGKRSCRRRLAGHNKRRRKTNPEPGANGNPSDDHSSNYLLITLLKILSNMHNHTGDQDLMSHLLKSLVSHAGEQLGKNLVELLLQGGGSQGSLNIGNSALLGIEQAPQEELKQFSARQDGTATENRSEKQVKMNDFDLNDIYIDSDDTDVERSPPPTNPATSSLDYPSWIHQSSPPQTSRNSDSASDQSPSSSSEDAQMRTGRIVFKLFGKEPNEFPIVLRGQILDWLSHSPTDMESYI…
		CDS	ATGGAAGCTAGAATTGATGAAGGTGGGGAGGCTCAACAATTCTATGGGTCCGTAGGTAAAAGAAGTGTGGAGTGGGATTTGAATGATTGGAAATGGGATGGTGATCTCTTTCTCGCCACCCAAACTACTAGGGGACGTCAGTTTTTCCCTCTAGGAAACTCGTCCAATAGCTCCTCCTCCTGCTCTGATGAAGGCAATGACAAGAAGAGGAGAGCTGTTGCCATTCAAGGAGACACTAATGGTGCTCTTACTTTGAATCTTAATGGTGAAAGTGATGGCCTTTTTCCTGCCAAGAAGACCAAATCCGGAGCCGTTTGTCAGGTCGAAAACTGTGAAGCTGATCTTAGTAAAGTTAAGGATTATCATAGACGCCATAAGGTCTGTGAGATGCATTCCAAG…
Arabidopsis	AtSPL2	Protein	MECNAKPPFQWELENLISFGTSTAEVPRKLKPMEWEIDGFDCTSLYSSSFAYAGSSGSDIAHAFSKSSKSTSISSSSAEVRTHNFTSETGESLPGEFAKGIDTSPSLELSFGSGDPVLGLKLGKRTYFEDFWEVENAKGLGLPVTLASSSVSPVKKSKSIPQRLQTPHCQVEGCNLDLSSAKDYHRKHRICENHSKFPKVVVSGVERRFCQQCSRFHCLSEFDEKKRSCRRRLSDHNARRRKPNPGRTYDGKPQVDFVWNRFALIHPRSEEKFIWPSSKHVPSRVLMPQPAKTEISDTEHNRFGLLDPKTKTARAELFSKEKVTISSHMGASQDLDGALSLLSNSTTWVSSSDQPRRFTLDHHPSSNLQPVAHRSAAQLNSVSGYWQPDPPAVEGPTAL…
		CDS	ATGGAGTGTAATGCAAAGCCACCGTTTCAATGGGAATTGGAAAACTTGATATCTTTTGGCACTTCTACAGCTGAAGTTCCTAGAAAGCTAAAACCAATGGAGTGGGAAATTGATGGATTTGATTGCACCTCTCTGTATTCTTCAAGCTTTGCCTATGCTGGTAGTTCAGGTTCTGATATAGCTCATGCTTTCTCTAAAAGCTCAAAGTCAACTTCCATTAGCTCTTCATCAGCTGAAGTAAGAACACACAATTTTACATCCGAAACTGGTGAAAGTCTTCCTGGAGAATTTGCAAAGGGGATTGATACTTCTCCAAGTCTTGAACTTTCTTTTGGCTCTGGTGATCCGGTTCTCGGTTTAAAGCTTGGTAAACGAACGTACTTTGAAGACTTTTGGGAA…
Arabidopsis	AtSPL3	Protein	MSMRRSKAEGKRSLRELSEEEEEEEETEDEDTFEEEEALEKKQKGKATSSSGVCQVESCTADMSKAKQYHKRHKVCQFHAKAPHVRISGLHQRFCQQCSRFHALSEFDEAKRSCRRRLAGHNERRRKSTTD*
		CDS	ATGAGTATGAGAAGAAGCAAAGCGGAAGGGAAGAGGAGCTTACGAGAACTGAGTGAGGAAGAGGAAGAAGAAGAAGAAACTGAAGATGAAGATACTTTTGAAGAAGAAGAGGCTTTGGAGAAGAAGCAGAAAGGTAAAGCTACAAGTAGTAGTGGAGTTTGTCAGGTCGAGAGTTGTACCGCGGATATGAGCAAAGCCAAACAGTACCACAAACGACACAAAGTCTGCCAGTTTCATGCCAAAGCTCCTCATGTTCGGATCTCTGGTCTTCACCAACGTTTCTGCCAACAATGCAGCAGGTTTCACGCGCTCAGTGAGTTTGATGAAGCCAAGCGGAGTTGCAGGAGACGCTTAGCTGGACACAACGAGAGAAGGCGGAAAAGCACAACTGACTAA
Arabidopsis	AtSPL4	Protein	MEGKRSQGQGYMKKKSYLVEEDMETDTDEEEEVGRDRVRGSRGSINRGGSLRLCQVDRCTADMKEAKLYHRRHKVCEVHAKASSVFLSGLNQRFCQQCSRFHDLQEFDEAKRSCRRRLAGHNERRRKSSGESTYGEGSGRRGINGQVVMQNQERSRVEMTLPMPNSSFKRPQIR*
		CDS	ATGGAGGGTAAGAGATCACAAGGACAAGGTTACATGAAAAAGAAGTCTTACCTTGTGGAAGAAGATATGGAGACTGATACGGATGAAGAAGAGGAAGTAGGTAGGGATAGAGTTAGAGGGTCTAGAGGTAGCATCAATCGTGGTGGCTCGTTGCGGCTTTGCCAAGTAGATAGATGCACAGCTGATATGAAAGAGGCAAAACTGTATCACCGGAGACACAAAGTGTGTGAAGTTCATGCAAAGGCATCTTCTGTCTTTCTCTCAGGACTTAACCAACGCTTTTGTCAACAATGCAGTAGGTTTCATGACCTCCAAGAGTTTGATGAAGCTAAGAGAAGTTGCAGGAGGCGCTTAGCTGGACACAATGAGCGAAGAAGGAAGAGCTCTGGTGAGAGTACT…
Arabidopsis	AtSPL5	Protein	MEGQRTQRRGYLKDKATVSNLVEEEMENGMDGEEEDGGDEDKRKKVMERVRGPSTDRVPSRLCQVDRCTVNLTEAKQYYRRHRVCEVHAKASAATVAGVRQRFCQQCSRFHELPEFDEAKRSCRRRLAGHNERRRKISGDSFGEGSGRRGFSGQLIQTQERNRVDRKLPMTNSSFKRPQIR*
		CDS	ATGGAGGGTCAGAGAACACAACGCCGGGGTTACTTGAAAGACAAGGCTACAGTCTCCAACCTTGTTGAAGAAGAAATGGAGAATGGCATGGATGGAGAAGAGGAGGATGGAGGAGACGAAGACAAAAGGAAGAAGGTGATGGAAAGAGTTAGAGGTCCTAGCACTGACCGTGTTCCATCGCGACTGTGCCAGGTCGATAGGTGCACTGTTAATTTGACTGAGGCCAAGCAGTATTACCGCAGACACAGAGTATGTGAAGTACATGCAAAGGCATCTGCTGCGACTGTTGCAGGGGTCAGGCAACGCTTTTGTCAACAATGCAGCAGGTTTCATGAGCTACCAGAGTTTGATGAAGCTAAAAGAAGCTGCAGGAGGCGCTTAGCTGGACACAATGAGAGG…
Arabidopsis	AtSPL6	Protein	MDSWSYGRSVFMSNETLLPCDTFAKNRRFEQRLSNNDDVLISDMAGNSNGFSAVSITKVVPEEEDEENISSSSKFSSQELNRIDFKLRSFLDLGNDDDDTSSRGFALPSKKSRASNLCSQNPLCQVYGCSKDLSSSKDYHKRHRVCEAHSKTSVVIVNGLEQRFCQQCSRFHFLSEFDDGKRSCRRRLAGHNERRRKPAFYFLPGKRHKLLRTSQDVVGNKFLENSSLVLPESFPGSLLYRVIDEDDHRTSRLVSFKDEPTCSMFPTNEQNSSRTYESKPAIYSTEVSSIWDLHETAASRSTRALSLLSAQSQQHLSKFPNTTFSITQPNQNLNHSSSTDYHQMEQPLWIDPGKTNSAGSSSCKGKGTSTVDLLQLSSHLQRIEQQRNYTGDVKQEYNE…
		CDS	ATGGATTCTTGGAGCTACGGGAGAAGCGTTTTCATGTCAAATGAAACTCTTTTACCTTGTGATACTTTTGCTAAGAATAGAAGATTTGAACAGAGACTCTCTAATAATGATGATGTGTTGATTTCTGACATGGCTGGTAACTCCAATGGATTCAGTGCTGTTTCTATTACTAAAGTTGTTCCTGAAGAGGAAGATGAGGAGAACATATCTTCTTCTTCAAAGTTCTCTAGTCAGGAATTGAATAGGATAGATTTCAAACTTAGGAGCTTTTTGGATTTAGGAAATGATGATGATGATACATCCTCTAGAGGTTTTGCTCTGCCATCTAAAAAGTCTCGAGCTTCAAACTTGTGCTCTCAGAATCCCTTGTGTCAAGTTTATGGGTGTAGTAAGGATCTG…
Arabidopsis	AtSPL7	Protein	MSSLSQSPPPPEMDIQPPALVNDDPSTYSSALWDWGDLLDFAADERLLVDQIHFPPVLSPPLPPLIPTQTPAESELDPSPEESGSGSDRVRKRDPRLICSNFIEGMLPCSCPELDQKLEDAELPKKKRVRGGSGVARCQVPDCEADISELKGYHKRHRVCLRCATASFVVLDGENKRYCQQCGKFHLLPDFDEGKRSCRRKLERHNNRRKRKPVDKGGVAAEQQQVLSQNDNSVIDVEDGKDITCSSDQRAEEEPSLIFEDRHITTQGSVPFTRSINADNFVSVTGSGEAQPDEGMNDTKFERSPSNGDNKSAYSTVCPTGRISFKLYDWNPAEFPRRLRHQIFQWLANMPVELEGYIRPGCTILTVFIAMPEIMWAKLSKDPVAYLDEFILKPGKMLF…
		CDS	ATGTCTTCTCTGTCGCAATCGCCACCACCGCCGGAGATGGATATCCAACCCCCGGCATTGGTTAACGATGATCCTTCCACTTATTCCTCCGCTTTATGGGATTGGGGAGATCTCCTTGACTTCGCCGCAGACGAACGCCTTCTCGTCGATCAAATTCATTTCCCTCCCGTTCTCTCTCCTCCTCTACCGCCTCTGATTCCGACGCAAACTCCGGCGGAATCTGAATTAGATCCTTCTCCGGAAGAATCGGGTTCTGGTTCGGATCGGGTTAGGAAGCGAGACCCGAGGTTGATTTGTTCCAATTTCATTGAAGGTATGCTTCCTTGTTCGTGTCCTGAGCTTGATCAGAAATTGGAAGACGCCGAGCTTCCGAAGAAGAAACGGGTTCGCGGCGGGTCG…
Arabidopsis	AtSPL8	Protein	MLDYEWDNPSSIVLSGDERNPDSDPTRSSFSFFDPISHYNNDHRHITISPPLLSSFSNQQQQHHLTLYGQTNSNNQFLHHHHHHHSLYGSTTTTTPYGASDPIYHPHSSAPPASLFSYDQTGPGSGSGSSYNFLIPKTEVDFTSNRIGLNLGGRTYFSAADDDFVSRLYRRSRPGESGMANSLSTPRCQAEGCNADLSHAKHYHRRHKVCEFHSKASTVVAAGLSQRFCQQCSRFHLLSEFDNGKRSCRKRLADHNRRRRKCHQSASATQDTGTGKTTPKSPNDSGVKASSSPSSNAPPTISLECFRQRQFQTTASSSTSASSSSNSMFFSSG*
		CDS	ATGTTGGACTACGAATGGGATAATCCTTCCTCCATCGTTCTCTCCGGAGATGAAAGAAACCCGGACTCTGACCCGACCCGGTCATCCTTCTCCTTTTTCGACCCCATCTCCCATTACAACAACGACCACCGTCACATCACCATTTCTCCTCCCCTCCTCTCTTCCTTCTCTAACCAACAACAACAGCATCACCTCACCCTCTACGGTCAGACCAACAGCAACAACCAGTTTCTTCATCATCACCATCACCACCACTCCTTGTACGGGTCCACCACCACCACCACTCCTTACGGCGCCTCCGATCCCATCTACCATCCCCACTCTTCCGCTCCGCCAGCCTCCTTGTTCTCCTACGACCAGACAGGACCGGGCTCGGGATCCGGATCTTCCTACAACTTC…
Arabidopsis	AtSPL9	Protein	MEMGSNSGPGHGPGQAESGGSSTESSSFSGGLMFGQKIYFEDGGGGSGSSSSGGRSNRRVRGGGSGQSGQIPRCQVEGCGMDLTNAKGYYSRHRVCGVHSKTPKVTVAGIEQRFCQQCSRFHQLPEFDLEKRSCRRRLAGHNERRRKPQPASLSVLASRYGRIAPSLYENGDAGMNGSFLGNQEIGWPSSRTLDTRVMRRPVSSPSWQINPMNVFSQGSVGGGGTSFSSPEIMDTKLESYKGIGDSNCALSLLSNPHQPHDNNNNNNNNNNNNNNTWRASSGFGPMTVTMAQPPPAPSQHQYLNPPWVFKDNDNDMSPVLNLGRYTEPDNCQISSGTAMGEFELSDHHHQSRRQYMEDENTRAYDSSSHHTNWSL*
		CDS	ATGGAGATGGGTTCCAACTCGGGTCCGGGTCATGGTCCGGGTCAGGCAGAGTCGGGTGGTTCCTCCACTGAGTCATCCTCTTTCAGTGGAGGGCTCATGTTTGGCCAGAAGATCTACTTCGAGGACGGTGGTGGTGGATCCGGGTCTTCTTCCTCAGGTGGTCGTTCAAACAGACGTGTCCGTGGAGGCGGGTCGGGTCAGTCGGGTCAGATACCAAGGTGCCAAGTGGAAGGTTGTGGGATGGATCTAACCAATGCAAAAGGTTATTACTCGAGACACCGAGTTTGTGGAGTGCACTCTAAAACACCTAAAGTCACTGTGGCTGGTATCGAACAGAGGTTTTGTCAACAGTGCAGCAGGTTTCATCAGCTTCCGGAATTTGACCTAGAGAAAAGGAGT…
Arabidopsis	AtSPL10	Protein	MDCNMVSSFPWDWENLIMSNQSKTENEKKQQSTEWEFEKGEGIESIVPDFLGFEKVSSGSATSFWHTAVSKSSQSTSINSSSPEDKRCNLASQSSPGDSSSNIDFLQVKPSTALEVPIASAESDLCLKLGKRTYSEEFWGRNNNDLSAVSMNLLTPSVVARKKTKSCGQSMQVPRCQIDGCELDLSSSKDYHRKHRVCETHSKCPKVVVSGLERRFCQQCSRFHAVSEFDEKKRSCRKRLSHHNARRRKPQGVFPLNSERVFDRRQHTSMLWNGLSLNTRSEEKYTWGTTYETKPTQMESGFTLSFQRGNGSEDQLFTGSTLSFSAFQTSGGFSAGKSNIQLPDKGVGECSGGLHESHDFYSALSLLSTTSDSQGIKHTPVAEPPPIFGTFPSHFI*
		CDS	ATGGACTGCAACATGGTATCTTCGTTCCCGTGGGACTGGGAGAATTTGATCATGTCCAATCAGTCGAAGACTGAAAATGAAAAAAAACAGCAATCTACTGAGTGGGAATTTGAAAAAGGTGAAGGAATTGAATCTATAGTTCCAGATTTCTTAGGCTTTGAGAAAGTCAGTAGTGGCTCTGCTACTAGTTTCTGGCACACTGCCGTATCAAAAAGCTCGCAGTCGACCTCTATCAACTCATCATCTCCCGAGGACAAACGATGCAATCTTGCATCACAAAGTTCCCCTGGAGATTCTTCCAGCAACATAGATTTTCTCCAGGTGAAACCATCCACAGCTCTCGAGGTACCTATTGCCTCAGCTGAATCAGATCTTTGTTTGAAACTAGGAAAGCGGACA…
Arabidopsis	AtSPL11	Protein	MDCNMVSSSQWDWEHLIMSNPSRTEDDSKQLPTEWEIEKGEGIESIVPHFSGLERVSSGSATSFWHTAVSKSSQSTSINSSSPEAKRCKLASESSPGDSCSNIDFVQVKAPTALEVSVASAESDLCLKLGKRTYSEEYWGRNNNEISAVSMKLLTPSVVAGKSKLCGQSMPVPRCQIDGCELDLSSAKGYHRKHKVCEKHSKCPKVSVSGLERRFCQQCSRFHAVSEFDEKKRSCRKRLSHHNARRRKPQGVFSMNPERVYDRRQHTNMLWNGVSLNARSEEMYEWGNNTYDTKPRQTEKSFTLSFQRGNGSEDQLVASSSRMFSTSQTSGGFPAGKSKFQLHGEDVGEYSGVLHESQDIHRALSLLSTSSDPLAQPHVQPFSLLCSYDVVPK*
		CDS	ATGGACTGCAACATGGTATCTTCGTCCCAGTGGGATTGGGAGCATTTGATCATGTCCAATCCGTCAAGGACTGAAGATGACAGCAAACAGCTACCTACTGAGTGGGAAATTGAAAAAGGTGAAGGAATTGAATCTATAGTTCCACATTTCTCAGGCCTTGAGAGAGTCAGTAGTGGCTCTGCCACCAGCTTCTGGCACACTGCTGTATCGAAAAGCTCACAGTCGACCTCTATCAACTCATCATCTCCCGAAGCCAAACGATGCAAGCTTGCATCAGAAAGTTCCCCTGGAGATTCTTGCAGCAACATAGACTTTGTCCAGGTGAAGGCTCCCACAGCTCTCGAGGTATCCGTTGCCTCAGCTGAATCAGATCTTTGTTTAAAACTAGGAAAGCGGACA…
Arabidopsis	AtSPL12	Protein	MEARIEGEVEGHSLEYGFSGKRSVEWDLNDWKWNGDLFVATQLNHGSSNSSSTCSDEGNVEIMERRRIEMEKKKKRRAVTVVAMEEDNLKDDDAHRLTLNLGGNNIEGNGVKKTKLGGGIPSRAICCQVDNCGADLSKVKDYHRRHKVCEIHSKATTALVGGIMQRFCQQCSRFHVLEEFDEGKRSCRRRLAGHNKRRRKANPDTIGNGTSMSDDQTSNYMLITLLKILSNIHSNQSDQTGDQDLLSHLLKSLVSQAGEHIGRNLVGLLQGGGGLQASQNIGNLSALLSLEQAPREDIKHHSVSETPWQEVYANSAQERVAPDRSEKQVKVNDFDLNDIYIDSDDTTDIERSSPPPTNPATSSLDYHQDSRQSSPPQTSRRNSDSASDQSPSSSSGDAQ…
		CDS	ATGGAAGCTAGAATTGAAGGTGAAGTAGAAGGTCACAGTTTAGAATACGGGTTTAGTGGTAAAAGGAGTGTAGAGTGGGATTTGAATGATTGGAAATGGAATGGTGATCTCTTCGTTGCTACACAGCTGAATCACGGCTCATCCAACAGCTCTTCTACGTGCTCTGATGAAGGAAATGTTGAAATCATGGAGAGAAGGAGGATAGAGATGGAGAAGAAGAAGAAAAGAAGAGCTGTTACTGTGGTAGCAATGGAAGAAGATAACTTGAAAGATGATGATGCTCATAGACTTACTCTGAATCTTGGTGGTAATAATATTGAGGGGAATGGTGTGAAAAAGACGAAACTTGGAGGAGGGATTCCGAGTCGGGCGATTTGTTGTCAGGTAGACAACTGTGGA…
Arabidopsis	AtSPL13A	Protein	MDWNFKLSSGYLSGFDQEPDLSPMDGSISFGGSSQSKADFSFDLKLGRNIGNSSSVFGDTEQVISLSKWKDSALAKPEGSRSSSSKRTRGNGVGTNQMPICLVDGCDSDFSNCREYHKRHKVCDVHSKTPVVTINGHKQRFCQQCSRFHALEEFDEGKRSCRKRLDGHNRRRRKPQPEHIGRPANFFTGFQGSKLLEFSGGSHVFPTTSVLNPSWGNSLVSVAVAANGSSYGQSQSYVVGSSPAKTGIMFPISSSPNSTRSIAKQFPFLQEEESSRTASLCERMTSCIHDSDCALSLLSSSSSSVPHLLQPPLSLSQEAVETVFYGSGLFENASAVSDGSVISGNEAVRLPQTFPFHWE*
		CDS	ATGGACTGGAATTTCAAACTTAGCTCTGGTTATTTATCTGGATTCGATCAAGAACCAGATTTATCACCAATGGATGGTTCGATCTCGTTTGGTGGGTCGTCACAGTCAAAAGCGGATTTTTCATTTGATCTAAAACTTGGAAGAAACATTGGAAACTCTTCCTCTGTTTTTGGTGATACAGAGCAAGTGATTAGTCTTAGTAAGTGGAAAGATAGTGCTTTAGCTAAACCAGAAGGTTCAAGAAGCTCGAGTTCAAAGAGAACAAGAGGGAATGGTGTTGGAACCAACCAGATGCCGATTTGTCTTGTTGATGGATGTGATTCTGATTTTAGTAATTGTAGAGAGTATCATAAGAGACATAAAGTTTGTGATGTTCATTCAAAAACTCCTGTGGTTACT…
Arabidopsis	AtSPL13B	Protein	MDWNFKLSSGYLSGFDQEPDLSPMDGSISFGGSSQSKADFSFDLKLGRNIGNSSSVFGDTEQVISLSKWKDSALAKPEGSRSSSSKRTRGNGVGTNQMPICLVDGCDSDFSNCREYHKRHKVCDVHSKTPVVTINGHKQRFCQQCSRFHALEEFDEGKRSCRKRLDGHNRRRRKPQPEHIGRPANFFTGFQGSKLLEFSGGSHVFPTTSVLNPSWGNSLVSVAVAANGSSYGQSQSYVVGSSPAKTGIMFPISSSPNSTRSIAKQFPFLQEEESSRTASLCERMTSCIHDSDCALSLLSSSSSSVPHLLQPPLSLSQEAVETVFYGSGLFENASAVSDGSVISGNEAVRLPQTFPFHWE*
		CDS	ATGGACTGGAATTTCAAACTTAGCTCTGGTTATTTATCTGGATTCGATCAAGAACCAGATTTATCACCAATGGATGGTTCGATCTCGTTTGGTGGGTCGTCACAGTCAAAAGCGGATTTTTCATTTGATCTAAAACTTGGAAGAAACATTGGAAACTCTTCCTCTGTTTTTGGTGATACAGAGCAAGTGATTAGTCTTAGTAAGTGGAAAGATAGTGCTTTAGCTAAACCAGAAGGTTCAAGAAGCTCGAGTTCAAAGAGAACAAGAGGGAATGGTGTTGGAACCAACCAGATGCCGATTTGTCTTGTTGATGGATGTGATTCTGATTTTAGTAATTGTAGAGAGTATCATAAGAGACATAAAGTTTGTGATGTTCATTCAAAAACTCCTGTGGTTACT…
Arabidopsis	AtSPL14	Protein	MDEVGAQVAAPMFIHQSLGRKRDLYYPMSNRLVQSQPQRRDEWNSKMWDWDSRRFEAKPVDVEVQEFDLTLRNRSGEERGLDLNLGSGLTAVEETTTTTQNVRPNKKVRSGSPGGNYPMCQVDNCTEDLSHAKDYHRRHKVCEVHSKATKALVGKQMQRFCQQCSRFHLLSEFDEGKRSCRRRLAGHNRRRRKTTQPEEVASGVVVPGNHDTTNNTANANMDLMALLTALACAQGKNAVKPPVGSPAVPDREQLLQILNKINALPLPMDLVSKLNNIGSLARKNMDHPTVNPQNDMNGASPSTMDLLAVLSTTLGSSSPDALAILSQGGFGNKDSEKTKLSSYENGVTTNLEKRTFGFSSVGGERSSSSNQSPSQDSDSRGQDTRSSLSLQLFTSSPED…
		CDS	ATGGATGAGGTAGGAGCTCAAGTGGCTGCTCCGATGTTTATACATCAATCGCTGGGGAGAAAGCGAGATCTTTATTATCCGATGTCGAATCGGTTGGTTCAATCTCAGCCTCAGCGTAGAGATGAGTGGAATTCGAAGATGTGGGATTGGGATAGCCGGAGATTTGAAGCTAAACCGGTGGATGTTGAGGTTCAAGAGTTTGATTTGACTTTGAGGAATAGGAGTGGTGAAGAAAGAGGACTTGATTTGAATCTGGGAAGTGGTTTGACTGCTGTGGAAGAGACGACGACGACGACGCAGAACGTTAGACCGAACAAGAAGGTTCGGTCTGGATCTCCGGGAGGGAATTATCCCATGTGTCAGGTTGATAATTGTACTGAAGATTTGTCTCATGCTAAG…
Arabidopsis	AtSPL15	Protein	MELLMCSGQAESGGSSSTESSSLSGGLRFGQKIYFEDGSGSRSKNRVNTVRKSSTTARCQVEGCRMDLSNVKAYYSRHKVCCIHSKSSKVIVSGLHQRFCQQCSRFHQLSEFDLEKRSCRRRLACHNERRRKPQPTTALFTSHYSRIAPSLYGNPNAAMIKSVLGDPTAWSTARSVMQRPGPWQINPVRETHPHMNVLSHGSSSFTTCPEMINNNSTDSSCALSLLSNSYPIHQQQLQTPTNTWRPSSGFDSMISFSDKVTMAQPPPISTHQPPISTHQQYLSQTWEVIAGEKSNSHYMSPVSQISEPADFQISNGTTMGGFELYLHQQVLKQYMEPENTRAYDSSPQHFNWSL*
		CDS	ATGGAGTTGTTAATGTGTTCGGGTCAGGCCGAGTCAGGTGGTTCTTCTTCCACCGAGTCTTCTTCACTCAGTGGTGGACTCAGGTTTGGTCAGAAGATCTACTTCGAGGATGGATCCGGATCCAGAAGCAAGAACCGGGTCAATACCGTTCGTAAGTCGTCTACCACGGCGAGGTGCCAAGTGGAAGGTTGTAGAATGGATCTAAGCAATGTTAAAGCTTATTACTCGAGACACAAAGTTTGTTGCATTCACTCTAAATCATCTAAAGTCATTGTCTCTGGTCTTCATCAAAGGTTTTGTCAACAATGTAGCAGGTTTCACCAGCTTTCTGAGTTTGACTTGGAGAAAAGAAGTTGTCGCAGAAGACTCGCTTGTCATAACGAACGACGAAGAAAACCA…
Arabidopsis	AtSPL16	Protein	MGEVGPQVAAPISVHHPMGKKRDLYVQPHWLVSSQLPKDDWQMNRWKWDGQRFEAIELQGESLQLSNKKGLDLNLPCGFNDVEGTPVDLTRPSKKVRSGSPGSGGGGGGNYPKCQVDNCKEDLSIAKDYHRRHKVCEVHSKATKALVGKQMQRFCQQCSRFHLLSEFDEGKRSCRRRLDGHNRRRRKTQPDAITSQVVALENRDNTSNNTNMDVMALLTALVCAQGRNEATTNGSPGVPQREQLLQILNKIKALPLPMNLTSKLNNIGILARKNPEQPSPMNPQNSMNGASSPSTMDLLAALSASLGSSAPEAIAFLSQGGFGNKESNDRTKLTSSDHSATTSLEKKTLEFPSFGGGERTSSTNHSPSQYSDSRGQDTRSSLSLQLFTSSPEEESRPKV…
		CDS	ATGGGTGAGGTAGGTCCTCAAGTCGCTGCTCCGATTTCAGTTCATCATCCTATGGGGAAAAAACGCGACCTTTATGTACAACCACACTGGCTTGTGTCATCTCAGTTACCCAAGGATGATTGGCAGATGAACAGGTGGAAGTGGGATGGTCAGAGATTTGAAGCTATAGAACTACAAGGAGAGTCTCTCCAGCTAAGTAACAAAAAAGGTCTTGATTTGAATCTACCTTGTGGTTTTAACGATGTTGAAGGCACGCCGGTGGATTTAACCAGACCGAGTAAGAAGGTTAGGTCGGGATCTCCGGGAAGTGGCGGCGGAGGAGGAGGAAACTATCCGAAGTGTCAGGTTGATAATTGTAAGGAAGATTTATCAATTGCTAAGGATTATCATAGAAGACAT…
Rice	OsSPL1	Protein	MSSGLKKKGLEWDLNDWRWDSNLFLATPSNASPSKCSRRELGRAEGEIDFGVVDKRRRVSPEDDDGEECINAATTNGDDGQISGQRGRSSEDEMPRQGTCSSSGPCCQVDGCTVNLSSARDYNKRHKVCEVHTKSGVVRIKNVEHRFCQQCSRFHFLQEFDEGKKSCRSRLAQHNRRRRKVQVQAGVDVNSLHENHSLSNTLLLLLKQLSGLDSSGPSEQINGPNYLTNLVKNLAALAGTQRNQDMLKNANSAAIASHTGNYVAKGNSLHDSRPHIPVGTESTAEEPTVERRVQNFDLNDAYVEGDENRTDKIVFKLFGKEPNDFPSDLRAQILSWLSNCPSDIESYIRPGCIILTIYMRLPNWMWDKLAADPAHWIQKLISLSTDTLWRTGWMYARVQ…
		CDS	ATGTCGAGTGGGCTCAAGAAGAAGGGCCTGGAGTGGGATTTGAACGATTGGAGATGGGATTCAAACCTGTTCTTGGCCACACCATCCAACGCTTCTCCATCCAAGTGCAGCAGGAGGGAATTGGGCCGAGCCGAGGGGGAGATCGATTTTGGTGTGGTTGATAAGAGGAGAAGAGTCTCACCAGAGGACGATGACGGCGAGGAGTGCATCAATGCAGCAACCACGAATGGGGACGATGGCCAGATTTCTGGTCAGAGAGGAAGGAGCAGTGAGGACGAGATGCCTAGGCAAGGCACCTGTTCTAGTAGCGGTCCGTGTTGCCAAGTCGACGGCTGCACGGTCAATCTCAGCAGTGCCAGGGATTACAACAAGAGGCATAAGGTCTGTGAGGTGCATACC…
Rice	OsSPL2	Protein	MDWDAKMPSWDLGTVVGPSGGGGGGGGGGGALDLKLGAPTSWKTTTTVSAASAAPAAVAPPPPPPASSSSSAAAAGKRARAGQGQQAAVPACSVEGCAADLSKCVRDYHRRHKVCEAHSKTAVVTVAGQQQRFCQQCSRFHLLGEFDEEKRSCRKRLDGHNKRRRKPQPDPLNPGNLFANHHGAARFTSYPQIFSTAASMSPQETKWPANVVKTEAADVFQEPYYHALHLNGAGAAAAASIFHHGGNKARKHHFPFLTADHGGGAAAASPLFGCQPFTITPSSESRSSSSSRHSNGKMFAHDGGLDNCALSLLSDNPTPTAQITIPQPLFAGGGQYGGGGGGDVSLTGLSYVRMAGKDTSILAKSATTTATTATTPTTTSAQLQYHGYYHHHVSADQGS…
		CDS	ATGGATTGGGACGCCAAGATGCCTTCCTGGGACCTCGGCACGGTGGTCGGCCCGAGCGGTGGCGGTGGCGGTGGCGGAGGAGGAGGCGGCGCGCTTGACCTCAAGCTCGGCGCGCCGACGAGCTGGAAGACGACGACGACGGTGTCTGCTGCGTCGGCTGCTCCGGCGGCGGTGGCGCCACCGCCGCCGCCGCCGGCGTCGTCGTCGTCTTCCGCGGCGGCGGCGGGGAAGCGGGCGCGGGCGGGGCAGGGGCAGCAGGCGGCGGTGCCGGCGTGCTCGGTGGAGGGGTGCGCCGCCGACCTGTCCAAGTGCGTCCGCGACTACCACCGGCGGCACAAGGTGTGCGAGGCGCACTCCAAGACGGCCGTCGTCACCGTCGCCGGCCAGCAGCAGCGCTTC…
Rice	OsSPL3	Protein	MGSFGMDWNQKSSVLWDWENMPPIGNSANENPKNVMLAESKLAGVGVDIGHESGHSSGGTFSSSSEIGYGSSKSSISASIDSPSKVGNTIELNFASAEEHDKNMDKGKSKVDDTGTSRSPVVAANRVEPLIGLKLGKRTYFEDVCGGQNVKSSPSGVSVATPSPGLAKKVKVAQQNTQNPHCQVEGCNVDLSSAKPYHRKHRVCEPHSKTLKVIVAGLERRFCQQCSRFHGLAEFDQKKRSCRRRLHDHNARRRKPQPEAISLSSSRLSTLLYGDARQQASFLFGQAPYGQMGSCASSWDNPVPGGFKFTATKAPWSRPTIAAGVDGTHVSNQQASGNVLPHGAHHSFDGLMAFKETNAKVLNQGMEASAVASGSARGPDFEHALSLLSIDSVGAANLQ…
		CDS	ATGGGTTCTTTTGGGATGGACTGGAATCAGAAGAGCTCGGTGTTGTGGGATTGGGAGAATATGCCGCCGATAGGAAATAGCGCGAACGAGAATCCCAAGAATGTGATGCTGGCTGAATCAAAACTTGCAGGTGTTGGGGTTGACATAGGCCATGAATCAGGCCATTCTTCTGGTGGTACTTTCTCTTCTAGCTCAGAGATTGGGTATGGTTCATCCAAGAGTTCCATATCCGCGTCGATCGATTCTCCGTCCAAAGTGGGGAACACCATAGAGCTCAATTTTGCATCTGCGGAAGAGCATGATAAGAACATGGACAAGGGTAAGAGTAAAGTTGATGACACCGGAACTTCTCGATCACCGGTGGTAGCAGCCAATCGTGTAGAGCCCTTGATTGGCCTG…
Rice	OsSPL4	Protein	MDWMPPPKPTSPRSPPLLWDWADAAVPGSSSGEVSAAAAAAAAHPGRRRKEKRGRAEEGGGGGGEVRCQVEGCGVELVGVKDYHRKHRVCEAHSKFPRVVVAGQERRFCQQCSRFHALSEFDQKKRSCRRRLYDHNARRRKPQTDVFSYASARPPSSLLFDDNRQISFVWNKAPLSHVRPFAISPWESSSEVGTTDGHIYLDKSHISKSLPAFNTDIDELLPMKDFSAATIWMFFGVLFIRTAQESCMSFH*
		CDS	ATGGATTGGATGCCTCCTCCGAAGCCCACCTCGCCGCGCTCCCCTCCCCTCCTCTGGGACTGGGCCGACGCCGCCGTGCCGGGCTCCTCCTCCGGCGAGGTATCCGCCGCCGCCGCCGCCGCCGCGGCTCATCCGGGAAGGCGGCGGAAGGAGAAGCGAGGCAGGGCGGAGGAAGGAGGAGGTGGTGGTGGGGAGGTGAGGTGCCAGGTGGAAGGGTGCGGGGTGGAGCTCGTCGGCGTCAAGGACTACCACCGGAAGCACCGCGTGTGCGAGGCCCACTCCAAGTTCCCCCGCGTCGTCGTCGCCGGCCAGGAGCGCCGCTTCTGCCAGCAGTGCAGCCGGTTCCATGCGCTCTCGGAGTTTGATCAGAAGAAGAGGAGCTGCAGGAGACGCCTGTAT…
Rice	OsSPL5	Protein	MAVPAAAVAADVVDFGYAAPMPPPYVGFDPAGMGGERQLFQHGGACHGLYDGGLDFSAAAAFQEAATLGVGLPGGNLLQSLAPPAAAAATPSSLQMPMMMSLPGLPATAADVYPFGGGGFVKREDGPVLDVVGGGGGGRIGLNLGRRTYFSPADVLAVDRLLLRSRLGGMGMEMGMGMGVLGLGLAAAAHHHQPPRCQAEGCKADLSAAKHYHRRHKVCDFHAKAAAVLAAGKQQRFCQQCSRFHVLAEFDEAKRSCRKRLTEHNRRRRKPTAGGQSSKDSPPPPPSKKGTDASIASSYTSCDHHKAAASTTTASGVSCLQELADHHDVGGGHQAAMAAAPPPTLSLAALPPQEEDDEDEDGGLGNVLMMQQHHQRRRLQHDGDGDDDVAAAAAHHHLM…
		CDS	ATGGCGGTGCCAGCGGCGGCGGTGGCGGCCGACGTCGTCGACTTCGGGTACGCCGCCCCCATGCCGCCGCCCTACGTCGGCTTCGACCCAGCCGGCATGGGCGGCGAGCGCCAGCTGTTCCAGCACGGCGGTGCATGCCATGGCCTCTACGACGGTGGCCTCGACTTCTCCGCCGCCGCGGCGTTCCAGGAAGCGGCCACTCTTGGAGTTGGCCTGCCGGGCGGCAATCTGCTGCAGTCCCTGGCGCCGCCCGCCGCCGCCGCCGCCACGCCGTCGTCGCTGCAGATGCCGATGATGATGTCGCTGCCGGGCCTGCCTGCGACGGCGGCCGACGTGTACCCGTTCGGCGGCGGCGGGTTCGTGAAGCGGGAGGATGGCCCCGTCCTGGACGTCGTCGGC…
Rice	OsSPL6	Protein	MEAARVGAQSRHLYGGGLGEPDMDRRDKRLFGWDLNDWRWDSDRFVATPVPAAEASGLALNSSPSSSEEAGAASVRNVNARGDSDKRKRVVVIDDDDVEDDELVENGGGSLSLRIGGDAVAHGAGVGGGADEEDRNGKKIRVQGGSPSGPACQVEGCTADLTGVRDYHRRHKVCEMHAKATTAVVGNTVQRFCQQCSRFHPLQEFDEGKRSCRRRLAGHNRRRRKTRPEVAVGGSAFTEDKISSYLLLGLLGVCANLNADNAEHLRGQELISGLLRNLGAVAKSLDPKELCKLLEACQSMQDGSNAGTSETANALVNTAVAEAAGPSNSKMPFVNGDQCGLASSSVVPVQSKSPTVATPDPPACKFKDFDLNDTYGGMEGFEDGYEGSPTPAFKTTDSP…
		CDS	ATGGAGGCTGCCCGGGTCGGGGCGCAGAGCCGCCACCTGTACGGCGGAGGGCTAGGCGAGCCTGACATGGACAGGCGCGACAAGAGGCTGTTCGGCTGGGACCTCAACGACTGGCGGTGGGACAGTGACCGCTTCGTCGCTACGCCGGTGCCCGCCGCGGAGGCGAGCGGCTTGGCGCTGAACAGCTCGCCGTCTTCCTCCGAGGAAGCCGGGGCCGCGTCGGTGAGAAATGTTAATGCTAGAGGTGACTCCGATAAGAGGAAGCGGGTGGTGGTCATTGATGATGATGATGTGGAGGATGACGAGCTGGTGGAGAACGGCGGCGGGTCACTGAGCTTGAGAATTGGGGGTGATGCTGTTGCCCATGGAGCAGGGGTGGGTGGTGGTGCTGATGAGGAA…
Rice	OsSPL7	Protein	MEGNGCGGSGATPRGVVGMHWAPVVTSPPSPQPPFLPPAPCRPDVQMQQQGGLTCLKLGKRPCFWGGDGAGQVAQGSGGGGGGGGGGSADQGKRKEKAATAVPVVPRCQVEGCDITLQGVKEYHRRHKVCEVHAKAPRVVVHGTEQRFCQQCSRFHVLAEFDDAKKSCRRRLAGHNERRRRSNASEAMARGSAHPHGMPVLGHGFPPYGLPTSSAGALSLLSSARATGPWLMPTPDISARSSAALDELIAENRAALLSWQFFSDRQPPPAGRPTGRSPGSETAGGWHAHLQARPPPPGAGGQHENQSGHVTLDLMQATTAAGGSGAPFRPVPARPPKEGGDAGCTSDAWTPSPMEGARVV*
		CDS	ATGGAAGGAAACGGCTGCGGCGGAAGCGGGGCGACACCACGTGGTGTCGTTGGGATGCACTGGGCTCCCGTCGTCACCTCGCCGCCTAGCCCGCAGCCGCCGTTCCTCCCGCCGGCGCCATGCAGGCCCGACGTCCAGATGCAACAGCAAGGCGGGCTGACCTGCCTCAAGCTCGGGAAGCGGCCGTGCTTCTGGGGTGGCGACGGCGCCGGCCAGGTGGCGCAGGGGAGCGGCGGCGGCGGAGGCGGAGGCGGTGGTGGTTCCGCGGATCAGGGGAAGAGGAAGGAGAAGGCGGCGACGGCGGTGCCGGTGGTGCCCCGTTGCCAGGTGGAGGGGTGCGACATTACGCTCCAGGGAGTCAAGGAGTACCACCGGCGGCACAAGGTGTGCGAGGTGCAC…
Rice	OsSPL8	Protein	MMNVPSAAAASSCDDFGYNATPPPPPSLLPIMDQDGGGGSIQRDHHQHHNHQQLGYNLEPSSLALLPPSNAAAAAAHHATIAHASPHDLLQFYPTSHYLAAAGGAGGGGNPYSHFTAAAAAGSTFQSYYQQPPQDAPEYYFPTLVSSAEENMASFAATQLGLNLGYRTYFPPRGGYTYGHHPPRCQAEGCKADLSSAKRYHRRHKVCEHHSKAPVVVTAGGLHQRFCQQCSRFHLLDEFDDAKKSCRKRLADHNRRRRKSKPSDGEHSGEKRRAQANKSAATKDKAGSSSKNAGIGDGFETQLLGGAHMSKDQDQAMDLGEVVKEAVDPKGKASMQQQQQQAHHGIHQQSHQQHGFPFPSSSGSCLFPQSQGAVSSTDTSNIAQVQEPSLAFHQQHHQH…
		CDS	ATGATGAACGTTCCATCCGCCGCTGCCGCGAGCTCCTGCGATGATTTCGGCTACAACGCCACCCCGCCGCCGCCGCCGTCGCTTCTCCCAATCATGGACCAGGACGGCGGCGGCGGTAGCATCCAGAGGGATCACCACCAACACCACAACCACCAGCAGCTCGGCTACAACCTGGAGCCGAGCTCCCTAGCTCTGCTTCCCCCTTCCAACGCCGCCGCCGCCGCAGCACACCACGCCACCATCGCCCACGCCTCCCCACATGACCTCCTCCAGTTCTACCCGACCTCGCACTACCTCGCCGCTGCCGGCGGCGCCGGTGGCGGAGGCAACCCCTACAGCCACTTCACGGCGGCGGCGGCGGCCGGGAGCACCTTCCAGTCGTACTACCAGCAGCCGCCG…
Rice	OsSPL9	Protein	MDAPGGGGGGGGGGGGVDAGEPVWDWGNLLDFAVHDDDSLVLPWGDDSIGIEADPAEAALLPPAPSPQPAEAEAEAAGPASLPSSMQAEGSKRRVRKRDPRLVCPNYLAGRVPCACPEIDEMAAALEVEDVATELLAGARKKPKGAGRGSGAAVGGSGGGASRGTPAEMKCQVPGCEADIRELKGYHRRHRVCLRCAHAAAVMLDGVQKRYCQQCGKFHILLDFDEDKRSCRRKLERHNKRRRRKPDSKGILEKDIDDQLDFSADGSGDGELREENIDVTTSETLETVLSNKVLDRETPVGSDDVLSSPTCAQPSLQIDQSKSLVTFAASVEACLGTKQENTKLTNSPVHDTKSTYSSSCPTGRVSFKLYDWNPAEFPRRLRHQIFEWLSSMPVELEGY…
		CDS	ATGGACGCCCCCGGCGGCGGCGGCGGCGGCGGCGGCGGCGGAGGTGGGGTGGATGCCGGCGAGCCCGTCTGGGACTGGGGGAACCTCCTCGACTTCGCCGTCCATGACGACGACTCGCTGGTCCTCCCGTGGGGGGACGATTCGATTGGGATCGAGGCCGATCCCGCCGAGGCGGCGCTGCTCCCCCCTGCCCCGTCGCCGCAGCCGGCGGAGGCGGAGGCGGAGGCCGCGGGGCCGGCGTCGCTGCCGTCGTCTATGCAGGCGGAGGGAAGCAAGCGGCGCGTGAGGAAGCGCGACCCGCGGCTGGTTTGCCCGAACTACCTCGCCGGGAGGGTGCCGTGCGCGTGCCCCGAGATTGACGAGATGGCGGCCGCCTTGGAGGTCGAGGACGTGGCCACA…
Rice	OsSPL10	Protein	MMSGRMNAAGDESPFPFGAMQAPGPGAYVGFDHGAAAVAAAAAAAQRAGMLQHHHHHMYDGLDFAAAMQFGGGQDAPPHPQLLALPPSMAAPPPPPMPMPLQMPMTMPMPGDVYPALGIVKREGGGGGQDAAAGRIGLNLGRRTYFSPGDMLAVDRLLMRSRLGGVFGLGFGGAHHQPPRCQAEGCKADLSGAKHYHRRHKVCEYHAKASVVAASGKQQRFCQQCSRFHVLTEFDEAKRSCRKRLAEHNRRRRKPAAAATTAVAAAKDAAAAPVAAGKKPSGGAATSYTGDNKNVVSMSAAKSPISSNTSVISCLPEQGKHAAAAARPTALTLGGAPPHESSAPQIGAMLHHHHHHQQDHMQVSSLVHINGGGGGGSNNILSCSSVCSSALPSTATNGE…
		CDS	ATGATGAGCGGTAGGATGAACGCGGCGGGGGACGAGTCGCCGTTCCCGTTCGGGGCGATGCAGGCGCCGGGGCCGGGGGCGTACGTCGGGTTCGACCATGGCGCGGCGGCGGTGGCGGCGGCGGCTGCGGCGGCGCAGCGGGCGGGGATGCTGCAGCACCACCACCACCACATGTACGACGGCTTGGACTTCGCGGCGGCGATGCAGTTCGGCGGCGGGCAGGACGCGCCGCCGCACCCGCAGCTGCTGGCGCTGCCGCCGAGCATGGCGGCGCCGCCGCCGCCGCCCATGCCGATGCCGCTGCAGATGCCCATGACGATGCCGATGCCCGGAGACGTGTACCCGGCGCTCGGCATCGTGAAGCGCGAGGGCGGGGGCGGAGGTCAGGACGCCGCCGCC…
Rice	OsSPL11	Protein	MECNPVSSTTSSSLLWDWDATASAEPPPPPGKRGGRDSSSASASAKRGRSAAAAGDAAAVAAEAPRCQVEGCGLELGGYKEYYRKHRVCEPHTKCLRVVVAGQDRRFCQQCSRFHAPSEFDQEKRSCRRRLSDHNARRRKPQTDVFAFGSGTLPRSLFDDRQQISFAWDNNAPLNHANTTSSSSWTSDLQLSQVMDISKRSRKAGADSANIRLSNALPTLCHDTNELLPIKGADASETASKLDGALDVQRALSLLSASSRGLTDPGHQTSSIIQFTNSNQNSTLPSVPSEGNSNVPFWVDGQHQAVEPQVFQFTMDTGNTVFPDLERIKPSYESSMFGLNQIH*
		CDS	ATGGAGTGCAACCCCGTCTCCTCCACCACCTCCTCCTCCCTGCTCTGGGACTGGGACGCCACCGCCTCCGCCGAGCCGCCGCCGCCGCCCGGGAAGCGCGGCGGGAGGGATTCGTCGTCGGCGTCGGCGTCGGCGAAGCGTGGGAGGTCGGCGGCAGCAGCGGGGGATGCGGCGGCGGTGGCGGCGGAGGCGCCGCGGTGCCAGGTGGAGGGCTGCGGGCTGGAGCTGGGAGGCTACAAGGAGTACTACCGCAAGCACCGCGTCTGCGAGCCCCACACCAAGTGCCTCCGCGTCGTCGTCGCCGGCCAGGACCGCCGCTTCTGCCAGCAGTGCAGCAGGTTCCACGCGCCTTCGGAGTTTGATCAGGAGAAACGGAGCTGCCGGAGACGACTTTCTGAT…
Rice	OsSPL12	Protein	MASFGMNWNQKSPVFWDWENPAPFGPNTMENPKSIPHPEPRGVVVAAANHGSTNSSGGTFTSSSELANGSSKSSLSASFDSSSKLGNSLEFRFASVKGHGKNMCKDGEAGRVEDSGTSPAVAVSHGEPVIGLKLGKRTYFENVCGGQNVKSSSAASGVTCPSTVVKKMKVSQQSTQSSYCQVEGCKVDLSSAREYHRKHKVCEAHSKAPKVIVSGLERRFCQQCSRFHGLAEFDQKKKSCRRRLSDHNARRRKPQQEAISFGSSRLATMFYDARQQTDIYFGQSPFGQVRSNAISSCDNLGGFKFTEAKLPWMKPMKTIGLEDLNFSTLQMPGNVVSHTVHHHDFDGLIPFKGNTPKVLNQGVDPACAVVSSNSNGAPDLRRALSLLSSDSWGPADVQA…
		CDS	ATGGCTTCTTTTGGGATGAACTGGAATCAGAAGAGCCCTGTGTTTTGGGACTGGGAAAATCCAGCGCCTTTCGGTCCGAATACAATGGAAAATCCCAAGAGCATACCTCACCCTGAACCAAGAGGTGTAGTTGTCGCGGCCGCAAATCATGGATCCACCAATTCATCCGGTGGCACGTTCACTTCTAGCTCGGAGCTAGCCAATGGTTCATCGAAGAGCTCCTTGTCAGCGTCGTTCGATTCCTCATCCAAGCTGGGGAACAGCTTAGAGTTCAGGTTTGCTTCTGTCAAAGGGCATGGCAAGAACATGTGCAAGGATGGCGAGGCCGGTAGAGTTGAAGACTCGGGCACTTCTCCAGCTGTGGCAGTTAGCCATGGTGAGCCGGTAATAGGACTCAAG…
Rice	OsSPL13	Protein	MDRKDKARKNFSSSSSSSAASMAALAAAAAAGDGGAALPSPMEEDKKPRLVASSLAPVAGGGGGGSSSSAAVAAGASSSSSSSSVAAAARRGAGRAGGGAPSGGGGGPRCQVERCGVDLSEAGRYNRRHKVCQTHSKEPVVLVAGLRQRFCQQCSRFHELTEFDDAKRSCRRRLAGHNERRRKSAADTAHGENCRHADQDAGRSHQGTGNPPFQIR*
		CDS	ATGGACCGCAAGGACAAGGCCCGCAAGAACTTCTCCTCGTCGTCCTCCTCCTCGGCCGCGTCCATGGCCGCGCTCGCCGCCGCGGCGGCCGCGGGGGACGGCGGGGCGGCGCTGCCGTCCCCCATGGAGGAGGACAAGAAGCCCAGGCTGGTGGCGTCGTCGCTGGCGCCCGTGGCAGGCGGCGGCGGCGGCGGTTCCTCCTCGTCCGCTGCTGTTGCTGCTGGCGCGTCTTCTAGCTCCTCCTCCTCCTCGGTGGCCGCGGCGGCGAGGAGGGGCGCGGGCCGTGCCGGCGGTGGCGCCCCGTCGGGCGGCGGCGGCGGGCCGAGGTGCCAGGTGGAGAGGTGCGGCGTCGACCTCAGCGAGGCTGGGCGGTACAACCGGAGGCACAAGGTGTGCCAG…
Rice	OsSPL14	Protein	MEMASGGGAAAAAGGGVGGSGGGGGGGDEHRQLHGLKFGKKIYFEDAAAAAGGGGTGSGSGSASAAPPSSSSKAAGGGRGGGGKNKGKGVAAAAPPPPPPPPRCQVEGCGADLSGIKNYYCRHKVCFMHSKAPRVVVAGLEQRFCQQCSRFHLLPEFDQGKRSCRRRLAGHNERRRRPQTPLASRYGRLAASVGEHRRFRSFTLDFSYPRVPSSVRNAWPAIQPGDRISGGIQWHRNVAPHGHSSAVAGYGANTYSGQGSSSSGPPVFAGPNLPPGGCLAGVGAATDSSCALSLLSTQPWDTTTHSAAASHNQAAAMSTTTSFDGNPVAPSAMAGSYMAPSPWTGSRGHEGGGRSVAHQLPHEVSLDEVHPGPSHHAHFSGELELALQGNGPAPAPRID…
		CDS	ATGGAGATGGCCAGTGGAGGAGGCGCCGCCGCCGCCGCCGGCGGCGGAGTAGGCGGCAGCGGCGGCGGTGGTGGTGGAGGGGACGAGCACCGCCAGCTGCACGGTCTCAAGTTCGGCAAGAAGATCTACTTCGAGGACGCCGCCGCGGCAGCAGGCGGCGGCGGCACTGGCAGTGGCAGTGGCAGCGCGAGCGCCGCGCCGCCGTCCTCGTCTTCCAAGGCGGCGGGTGGTGGACGCGGCGGAGGGGGCAAGAACAAGGGGAAGGGCGTGGCCGCGGCGGCGCCACCGCCGCCGCCGCCGCCGCCGCGGTGCCAGGTGGAGGGGTGCGGCGCGGATCTGAGCGGGATCAAGAACTACTACTGCCGCCACAAGGTGTGCTTCATGCATTCCAAGGCTCCC…
Rice	OsSPL15	Protein	MQREVGPQVAPPMFLHQIQPLPPHATAAKKRGNPWPAAAVAAAEAKGGGNWNPRMWDWDSRALTAKPSSDALRVNAGLSHHQQQQQQSPPAAAKAAEALRQGGGGSGGLNLQLGLREDAATPMDVSPAATTVSSSPSPPASSAPAQEPVVRPSKRVRSGSPGSASGGGGGGGGGGNSGGGGGSYPMCQVDDCRADLTNAKDYHRRHKVCEIHGKTTKALVGNQMQRFCQQCSRFHPLSEFDEGKRSCRRRLAGHNRRRRKTQPTDVASQLLLPGNQENAANRTQDIVNLITVIARLQGSNVGKLPSIPPIPDKDNLVQIISKINSINNGNSASKSPPSEAVDLNASHSQQQDSVQRTTNGFEKQTNGLDKQTNGFDKQADGFDKQAVPSTMDLLAVLST…
		CDS	ATGCAGAGGGAAGTGGGGCCGCAGGTGGCCCCTCCGATGTTCCTACACCAGATCCAGCCGCTGCCTCCCCATGCCACGGCGGCGAAGAAGCGCGGGAACCCGTGGCCGGCCGCCGCGGTGGCGGCGGCGGAGGCTAAGGGAGGAGGGAACTGGAACCCCAGGATGTGGGACTGGGATAGCCGCGCCCTCACCGCCAAGCCGTCCTCCGATGCGCTGCGCGTCAACGCGGGGCTGAGCCACCACCAGCAGCAGCAGCAACAGTCGCCGCCGGCGGCGGCTAAGGCTGCTGAGGCGCTGCGGCAGGGCGGCGGGGGTAGCGGTGGGCTGAACCTTCAGCTCGGCCTGCGGGAGGACGCGGCGACGCCGATGGATGTGAGCCCGGCGGCTACTACCGTGTCT…
Rice	OsSPL16	Protein	MEWDLKMPPAASWELADELENSGGGGVPAAVSSSSAAVGGGVNAGGGGRQECSVDLKLGGLGEFGGGGAQPRVAVAGEPAKGKGPAAAATGAAAAASSAPAKRPRGAAAAGQQQCPSCAVDGCKEDLSKCRDYHRRHKVCEAHSKTPLVVVSGREMRFCQQCSRFHLLQEFDEAKRSCRKRLDGHNRRRRKPQPDPMNSASYLASQQGARFSPFATPRPEASWTGMIKTEESPYYTHHQIPLGISSRQQHFVGSTSDGGRRFPFLQEGEISFGTGAGAGGVPMDQAAAAAAASVCQPLLKTVAPPPPPHGGGGSGGGKMFSDGGLTQVLDSDCALSLLSAPANSTAIDVGGGRVVVQPTEHIPMAQPLISGLQFGGGGGSSAWFAARPHHQAATGAAAT…
		CDS	ATGGAGTGGGATCTCAAGATGCCGCCGGCGGCGAGCTGGGAGCTAGCCGACGAGCTGGAGAACAGCGGCGGCGGGGGTGTACCGGCGGCGGTATCGTCGTCATCGGCTGCGGTTGGTGGCGGCGTCAATGCGGGGGGTGGTGGCAGGCAGGAGTGCTCGGTCGACCTCAAGCTCGGCGGGTTGGGGGAGTTCGGCGGCGGCGGCGCGCAGCCGCGGGTCGCCGTGGCGGGCGAGCCGGCCAAGGGGAAGGGGCCAGCGGCCGCCGCCACGGGAGCAGCAGCAGCAGCGTCGTCGGCGCCGGCGAAGCGGCCGCGCGGTGCGGCGGCGGCGGGGCAGCAGCAGTGCCCGTCGTGCGCGGTGGACGGGTGCAAGGAGGACCTGAGCAAGTGCCGCGACTAC…
Rice	OsSPL17	Protein	MATGGSGGGGGGGGGGDDVHGLKFGKKIYFEQDAAASASAAAVESSSTSSGGGGKKGKGVAAAAAPPPPLPPRCQVEGCGVDLSGVKPYYCRHKVCYMHAKEPIVVVAGLEQRFCQQCSRCSVHMVRFHQLPEFDQEKKSCRRRLAGHNERRRKPTPGPLSSRYGRLAASFHEEPGRSRSFVVDFSYPRVPSSVRDAWPAIQPSDRMSGSIQWQGGHELHPHRSAVAGYSDHHAFSSHGGSAAGAPMLHHPAFELTSGGCLAGVATDSSCALSLLSTQPWDTTQSTSSHNRSPPMSSTASAFGGGNNPVSPSVMASNYMAASPGWNSSSRGHDGARNVHLPPPHGVVLNEVPPGSVHHGHFSGELELALQGGAPSNRPEAEHGSGSGAFSHSTNAMNWS…
		CDS	ATGGCGACCGGCGGCAGCGGCGGCGGCGGCGGAGGTGGAGGTGGTGGTGACGATGTCCACGGGCTCAAGTTCGGCAAGAAGATCTACTTCGAGCAGGACGCGGCGGCGTCGGCGTCGGCGGCGGCGGTGGAGTCGTCGTCGACGTCGTCGGGCGGAGGCGGCAAGAAGGGGAAGGGCGTGGCGGCGGCGGCGGCGCCCCCGCCGCCGCTGCCGCCGAGGTGCCAGGTGGAGGGTTGCGGCGTGGATCTGAGCGGCGTCAAGCCGTACTACTGCCGCCACAAGGTGTGCTACATGCACGCCAAGGAGCCCATCGTCGTCGTCGCCGGCCTCGAGCAGCGCTTCTGCCAACAGTGCAGCAGGTGCTCTGTCCACATGGTTAGGTTCCACCAATTACCTGAA…
Rice	OsSPL18	Protein	MDWDLKMPVSWDLAELEHNAVPNMAAAASAAEPGIAAVAASRGAPGRPECSVDLKLGGLGEFGAADALKEPAAAAKAPVSSAAAAASVAKVPPSTSTLKRPRGGGGGGGGQCPSCAVDGCKADLSKHRDYHRRHKVCEPHSKTPVVVVSGREMRFCQQCSRFHLLGEFDEAKRSCRKRLDGHNRRRRKPQADSMSSGSFMTSQQGTRFASFTPPRPEPSWPGIIKSEETPYYSHHHHPHPVMTSRQPHFVGSPSSATTAAFSPKEGRRFPFLHEGDQISFGGGGGAAAAATLEISVCQTTVVAPPPPESSSSNKMFSSDGLTTATTTTTTAHHHHHHHQVLDSDCALSLLSSPANSSSVDVSRMVQPSPAAAAGAEHHHHHQIPMAQPLVPNLQQQFGG…
		CDS	ATGGATTGGGATCTCAAGATGCCTGTTTCTTGGGACCTGGCCGAGCTGGAGCACAACGCCGTGCCGAACATGGCGGCGGCGGCGAGCGCGGCGGAGCCGGGCATTGCCGCGGTGGCGGCGTCGCGCGGGGCGCCGGGCCGGCCGGAGTGCTCTGTCGACCTCAAGCTCGGCGGGCTCGGCGAGTTCGGCGCCGCGGACGCGCTCAAGGAGCCCGCCGCCGCGGCGAAGGCGCCGGTGTCGAGCGCCGCCGCCGCCGCCTCGGTGGCGAAGGTGCCGCCGTCCACGAGCACGCTGAAGCGGCCGCGCGGCGGGGGCGGCGGCGGCGGCGGGCAGTGCCCGTCGTGCGCCGTGGACGGCTGCAAGGCCGACCTGAGCAAGCACCGCGACTACCACCGGCGG…
Rice	OsSPL19	Protein	MEWAAAATKAASWGMAVAAAAAADDAGPTMLSFAGPSSSSSSPDAAAAAAAAAAAALHDFSVRARPAAAAPATRRARGGSGGGGGGGGGAEACSVDGCRSDLSRCRDYHRRHKVCEAHAKTPVVVVAGQEQRFCQQCSRFHNLAEFDDGKKSCRKRLDGHNRRRRKPQHDALNPRSFLPYHQANQFSVYPQTFPIADQNADALMRPLDRHPPFSISFSGTFREPKQFPFMQDGGSGLGAARHDLLRPFSSPEDGANITTTRSACNGVPHGLDPECALSLLSSSLHPSPAAGISSATAPPQFAPSSFSRIAASSQAVTTAFASDGGSVAGDHVLVPAVTYEDPSQAMPFSWQV*
		CDS	ATGGAGTGGGCGGCGGCGGCGACGAAGGCGGCTTCGTGGGGCATGGCGGTGGCGGCGGCGGCGGCGGCGGACGACGCCGGCCCGACCATGCTGTCCTTCGCCGGGCCGTCGTCGTCGTCGTCTTCCCCCGACGCCGCCGCGGCGGCGGCGGCGGCGGCGGCGGCGGCGCTGCACGACTTCTCCGTCCGCGCCAGGCCGGCGGCGGCGGCGCCGGCGACGAGGAGGGCGCGCGGAGGGTCGGGCGGCGGCGGCGGCGGCGGCGGCGGCGCGGAGGCGTGCTCGGTCGACGGGTGCCGGTCGGACCTCAGCCGGTGCCGCGACTACCACCGCCGCCACAAGGTCTGCGAGGCCCACGCCAAGACGCCGGTGGTCGTCGTCGCCGGCCAGGAGCAGCGCTTC…
