# Supplementary material for: Genome-Wide Analysis of SPL/miR156 Module and Its Expression Analysis in Vegetative and Reproductive Organs of Oil Palm (Elaeis guineensis)
Source: Int J Mol Sci. 2023 Sep 4;24(17):13658. doi: 10.3390/ijms241713658 (PMC10488160; doi:10.3390/ijms241713658)
Supplement: Supplementary file 1 [file ijms-24-13658-s001.zip › Supplementary_Table_1_.xls]

## Sheet: Sheet1
Gene Name	Primer (5'-3')
EgSPL2	F: GTTCTCAAATCACCATGGGACC
	R: GGTGCTGCCTATCCATGACA
EgSPL4	F: AAGTCTCTTTGCTCTCCGGC
	R: GACAAAGCGATGCACCTCAA
EgSPL5	F: CAGCAGTGCAGCAGGTTTCA
	R: CAGCAGTGCAGCAGGTTTCA
EgSPL7	F: TGGCCGGTTGATATAGCATT
	R: CCAGAAGCATCAGAGCAAACC
EgSPL8	F: GAAGAGGAGCTGCCGTAGAC
	R: GCTACTCATCATTGTGTTTTCTACT
EgSPL10	F: AGCAGTGCAGCAGGTTTCA
	R: CCAGTTAGGCTCAGGTGTGG
EgSPL11	F: CAGGGCATAACCGACGAAGA
	R: CTGCATTGTTACAGGGAACTTGA
EgSPL12	F: CACAAATCACCAAGGCACCAG
	R: CGGTGCGGATAAAGGGAACT
EgSPL13	F: GGTTCCACCAGCTACCTGAAT
	R: GAATCTGCTAGGGTCTTCATGG
EgSPL15	F: AGGCAAAAGACCACGGAGAC
	R: GACAGCTATGGACGGAGACG
EgSPL16	F: GTCAGCAGTGCAGCAGGTTC
	R: TGATGACATCCGTCCGATCC
EgSPL17	F: ATTCTGACGCACAGGATCGG
	R: ACCAGGTCGGATGTAGCTCT
EgSPL18	F: AGAAACCCTTCTCTAGAAAACACA
	R: ATCAGTTCTCGGAGTGCAGC
EgSPL22	F: AAGGTCATCGTAGGAGGGCT
	R: AAGGTCATCGTAGGAGGGCT
miR156-stem-loop RT	F: GTCGTATCCAGTGCAGGGT
	R: CCGAGGTATTCGCACTGGATACGACTATGCT
miR156	F: GCAGCGTGACAGAAGAGAGTG
	R: AGCGCGCAGTGCAGGGTCCGAGGT
Actin	F: GTTGTCGCTCCACCCG
	R: GCAGGACCACATTCATCATA
EgU6	F: ATTGGAACGATACAGAGAAGATTAG
	R: AATTTGGACCATTTCTCGATTTGTG
