# Supplementary material for: Genome-Wide Analysis of SPL/miR156 Module and Its Expression Analysis in Vegetative and Reproductive Organs of Oil Palm (Elaeis guineensis)
Source: Int J Mol Sci. 2023 Sep 4;24(17):13658. doi: 10.3390/ijms241713658 (PMC10488160; doi:10.3390/ijms241713658)
Supplement: Supplementary file 1 [file ijms-24-13658-s001.zip › Supplementary_Table_2_.xls]

## Sheet: Sheet1
Species	Gene Name	Chrom	Gene ID	Start	End	Strand	Count_exon	len_Exon	CDS ID	len_CDS	Pep ID	len_pep	source	CDD	CDD.super
Elaeis guineensis	EgSPL1	Chr1	LOC105050687	32536217	32538999	+	2	1300	XM_010930802.3	546	XP_010929104.1	181	blp,hmm	SBP	cl03894
Elaeis guineensis	EgSPL2	Chr2	LOC105038812	34072446	34097155	-	3	2798	XM_010914718.3	1185	XP_010913020.1	394	blp,hmm	SBP	cl03894
Elaeis guineensis	EgSPL3	Chr2	LOC105039279	47343132	47345985	+	3	1682	XM_010915380.2	1191	XP_010913682.1	396	blp,hmm	SBP	cl03894
Elaeis guineensis	EgSPL4	Chr2	LOC105039362	49298040	49308419	-	7	2665	XM_010915503.3	1407	XP_010913805.1	468	blp,hmm	SBP	cl03894
Elaeis guineensis	EgSPL5	Chr2	LOC105039459	51334324	51338478	-	3	1759	XM_010915611.3	1104	XP_010913913.1	367	blp,hmm	SBP	cl03894
Elaeis guineensis	EgSPL6	Chr2	LOC105039790	57699654	57736726	-	10	2672	XM_010916060.3	2505	XP_010914362.1	834	blp,hmm	SBP	cl03894
Elaeis guineensis	EgSPL7	Chr3	LOC105042144	43466559	43474635	+	4	2415	XM_010919253.3	1182	XP_010917555.1	393	blp,hmm	SBP	cl03894
Elaeis guineensis	EgSPL8	Chr4	LOC105043657	44771164	44778636	+	3	1688	XM_010921288.3	1101	XP_010919590.1	366	blp,hmm	SBP	cl03894
Elaeis guineensis	EgSPL9	Chr4	LOC105043658	44784478	44786313	-	2	1701	XM_010921289.3	1104	XP_010919591.1	367	blp,hmm	SBP	cl03894
Elaeis guineensis	EgSPL10	Chr7	LOC105049005	26395373	26411810	+	3	2445	XM_010928539.3	1197	XP_010926841.1	398	blp,hmm	SBP	cl03894
Elaeis guineensis	EgSPL11	Chr8	LOC105049373	2708270	2714235	+	10	4115	XM_010928993.3	3201	XP_010927295.1	1066	blp,hmm	SBP	cl03894
Elaeis guineensis	EgSPL12	Chr8	LOC105049697	9521527	9532824	+	3	2112	XM_010929438.3	1194	XP_010927740.1	397	blp,hmm	SBP	cl03894
Elaeis guineensis	EgSPL13	Chr8	LOC105050210	27695972	27703146	+	4	1478	XM_010930141.3	1131	XP_010928443.3	376	blp,hmm	SBP	cl03894
Elaeis guineensis	EgSPL14	Chr8	LOC105050386	31095619	31098493	+	3	1694	XM_010930376.3	1212	XP_010928678.1	403	blp,hmm	SBP	cl03894
Elaeis guineensis	EgSPL15	Chr8	LOC105050427	31845044	31857153	-	7	2424	XM_010930433.3	1386	XP_010928735.1	461	blp,hmm	SBP	cl03894
Elaeis guineensis	EgSPL16	Chr8	LOC105050485	32766248	32769525	+	3	1378	XM_010930530.3	1104	XP_010928832.1	367	blp,hmm	SBP	cl03894
Elaeis guineensis	EgSPL17	Chr10	LOC105052876	19931045	19937419	+	11	4517	XM_010933853.3	3282	XP_010932155.1	1093	blp,hmm	SBP	cl03894
Elaeis guineensis	EgSPL18	Chr11	LOC105053992	22506455	22517939	+	3	1281	XM_029267272.1	1095	XP_029123105.1	364	blp,hmm	SBP	cl03894
Elaeis guineensis	EgSPL19	Chr11	LOC105054338	22526355	22527904	-	2	1424	XM_010935833.3	1095	XP_010934135.1	364	blp,hmm	SBP	cl03894
Elaeis guineensis	EgSPL20	Chr14	LOC105057852	22285959	22333261	+	9	2966	XM_010940556.3	2447	XP_010938858.1	860	blp,hmm	SBP	cl03894
Elaeis guineensis	EgSPL21	p5_sc00010	LOC105059753	487408	501314	+	12	3940	XM_010943179.3	2994	XP_010941481.1	997	blp,hmm	SBP	cl03894
Elaeis guineensis	EgSPL22	p5_sc00131	LOC105061255	1285328	1293873	+	3	1643	XM_010945247.3	1350	XP_010943549.1	449	blp,hmm	SBP	cl03894
Elaeis guineensis	EgSPL23	p5_sc00144	LOC105061372	1946153	1959986	-	11	3688	XM_010945396.3	3093	XP_010943698.1	1030	blp,hmm	SBP	cl03894
Elaeis guineensis	EgSPL24	p5_sc00194	LOC105061560	440251	442960	-	2	1617	XM_010945647.3	537	XP_010943949.1	178	blp,hmm	SBP	cl03894
Arabidopsis	AtSPL1	Chr2	AT2G47070	19336652	19340869	+	10	3454	AT2G47070.1	2646	AT2G47070.1	882	blp,hmm	SBP	cl03894
Arabidopsis	AtSPL2	Chr5	AT5G43270	17360286	17363678	-	5	2381	AT5G43270.1	1260	AT5G43270.1	420	blp,hmm	SBP	cl03894
Arabidopsis	AtSPL3	Chr2	AT2G33810	14305000	14306072	+	2	981	AT2G33810.1	396	AT2G33810.1	132	blp,hmm	SBP	cl03894
Arabidopsis	AtSPL4	Chr1	AT1G53160	19806262	19807705	+	2	1365	AT1G53160.1	525	AT1G53160.1	175	blp,hmm	SBP	cl03894
Arabidopsis	AtSPL5	Chr3	AT3G15270	5140364	5142323	-	2	1872	AT3G15270.1	546	AT3G15270.1	182	blp,hmm	SBP	cl03894
Arabidopsis	AtSPL6	Chr1	AT1G69170	26005067	26007368	+	4	1934	AT1G69170.1	1218	AT1G69170.1	406	blp,hmm	SBP	cl03894
Arabidopsis	AtSPL7	Chr5	AT5G18830	6275989	6280567	+	11	2788	AT5G18830.3	2457	AT5G18830.3	819	blp,hmm	SBP	cl03894
Arabidopsis	AtSPL8	Chr1	AT1G02065	365208	367443	+	3	1712	AT1G02065.1	1002	AT1G02065.1	334	blp,hmm	SBP	cl03894
Arabidopsis	AtSPL9	Chr2	AT2G42200	17587168	17589671	+	3	1780	AT2G42200.1	1128	AT2G42200.1	376	blp,hmm	SBP	cl03894
Arabidopsis	AtSPL10	Chr1	AT1G27370	9505114	9508542	-	4	3075	AT1G27370.1	1191	AT1G27370.1	397	blp,hmm	SBP	cl03894
Arabidopsis	AtSPL11	Chr1	AT1G27360	9500893	9504023	+	4	2735	AT1G27360.1	1182	AT1G27360.1	394	blp,hmm	SBP	cl03894
Arabidopsis	AtSPL12	Chr3	AT3G60030	22165579	22169984	-	10	3634	AT3G60030.1	2784	AT3G60030.1	928	blp,hmm	SBP	cl03894
Arabidopsis	AtSPL13A	Chr5	AT5G50570	20582082	20584721	-	4	1938	AT5G50570.1	1080	AT5G50570.1	360	blp,hmm	SBP	cl03894
Arabidopsis	AtSPL13B	Chr5	AT5G50670	20615703	20618063	-	4	1659	AT5G50670.1	1080	AT5G50670.1	360	blp,hmm	SBP	cl03894
Arabidopsis	AtSPL14	Chr1	AT1G20980	7324470	7329441	+	10	4187	AT1G20980.1	3108	AT1G20980.1	1036	blp,hmm	SBP	cl03894
Arabidopsis	AtSPL15	Chr3	AT3G57920	21444242	21446035	-	3	1455	AT3G57920.1	1065	AT3G57920.1	355	blp,hmm	SBP	cl03894
Arabidopsis	AtSPL16	Chr1	AT1G76580	28734206	28738967	+	11	3859	AT1G76580.1	3063	AT1G76580.1	1021	blp,hmm	SBP	cl03894
Rice	OsSPL1	Chr1	LOC_Os01g18850	10650138	10656779	+	12	3522	LOC_Os01g18850.1	2589	LOC_Os01g18850.1	863	blp,hmm	SBP	cl03894
Rice	OsSPL2	Chr1	LOC_Os01g69830	40331732	40335718	+	3	1983	LOC_Os01g69830.1	1239	LOC_Os01g69830.1	413	blp,hmm	SBP	cl03894
Rice	OsSPL3	Chr2	LOC_Os02g04680	2105725	2110544	+	6	2517	LOC_Os02g04680.1	1410	LOC_Os02g04680.1	470	blp,hmm	SBP	cl03894
Rice	OsSPL4	Chr2	LOC_Os02g07780	4073882	4077949	+	4	1668	LOC_Os02g07780.1	756	LOC_Os02g07780.1	252	blp,hmm	SBP	cl03894
Rice	OsSPL5	Chr2	LOC_Os02g08070	4247471	4251025	+	3	1377	LOC_Os02g08070.1	1377	LOC_Os02g08070.1	459	blp,hmm	SBP	cl03894
Rice	OsSPL6	Chr3	LOC_Os03g61760	35008000	35015730	-	11	3926	LOC_Os03g61760.1	2910	LOC_Os03g61760.1	970	blp,hmm	SBP	cl03894
Rice	OsSPL7	Chr4	LOC_Os04g46580	27614775	27618002	+	3	1518	LOC_Os04g46580.1	1083	LOC_Os04g46580.1	361	blp,hmm	SBP	cl03894
Rice	OsSPL8	Chr4	LOC_Os04g56170	33488511	33492876	+	3	2175	LOC_Os04g56170.1	1251	LOC_Os04g56170.1	417	blp,hmm	SBP	cl03894
Rice	OsSPL9	Chr5	LOC_Os05g33810	19923166	19932462	+	10	3045	LOC_Os05g33810.1	2529	LOC_Os05g33810.1	843	blp,hmm	SBP	cl03894
Rice	OsSPL10	Chr6	LOC_Os06g44860	27114985	27117417	+	3	1824	LOC_Os06g44860.1	1281	LOC_Os06g44860.1	427	blp,hmm	SBP	cl03894
Rice	OsSPL11	Chr6	LOC_Os06g45310	27387536	27391266	-	4	1481	LOC_Os06g45310.1	1032	LOC_Os06g45310.1	344	blp,hmm	SBP	cl03894
Rice	OsSPL12	Chr6	LOC_Os06g49010	29703529	29708687	-	7	2270	LOC_Os06g49010.1	1428	LOC_Os06g49010.1	476	blp,hmm	SBP	cl03894
Rice	OsSPL13	Chr7	LOC_Os07g32170	19099674	19103294	-	2	1643	LOC_Os07g32170.1	651	LOC_Os07g32170.1	217	blp,hmm	SBP	cl03894
Rice	OsSPL14	Chr8	LOC_Os08g39890	25274448	25278696	-	3	1716	LOC_Os08g39890.1	1254	LOC_Os08g39890.1	418	blp,hmm	SBP	cl03894
Rice	OsSPL15	Chr8	LOC_Os08g40260	25481918	25487545	+	11	4558	LOC_Os08g40260.1	3423	LOC_Os08g40260.1	1141	blp,hmm	SBP	cl03894
Rice	OsSPL16	Chr8	LOC_Os08g41940	26501166	26506218	+	3	1708	LOC_Os08g41940.1	1368	LOC_Os08g41940.1	456	blp,hmm	SBP	cl03894
Rice	OsSPL17	Chr9	LOC_Os09g31438	18918259	18921656	-	4	1477	LOC_Os09g31438.1	1203	LOC_Os09g31438.1	401	blp,hmm	SBP	cl03894
Rice	OsSPL18	Chr9	LOC_Os09g32944	19643462	19648233	+	3	1419	LOC_Os09g32944.1	1419	LOC_Os09g32944.1	473	blp,hmm	SBP	cl03894
Rice	OsSPL19	Chr11	LOC_Os11g30370	17631608	17641511	-	4	1326	LOC_Os11g30370.1	1059	LOC_Os11g30370.1	353	blp,hmm	SBP	cl03894
